# Supplementary material for: 4,4′-Bipyridine–pyroglutamic acid (1/2)
Source: Acta Crystallogr Sect E Struct Rep Online. 2009 Oct 31;65(Pt 11):o2950. doi: 10.1107/S1600536809045000 (PMC2971158; doi:10.1107/S1600536809045000)
Supplement: Supplementary file 2 [file e-65-o2950-Isup2.hkl]

#
# h,k,l, Fc-squared, Fo-squared, sigma(Fo-squared) and status flag
#
data_I
_shelx_title ' cd0440a in P-1'
_shelx_refln_list_code          4
_shelx_F_calc_maximum      121.16
_exptl_crystal_F_000       436.00
_reflns_d_resolution_high  0.8409
 
loop_
 _symmetry_equiv_pos_as_xyz
 'x, y, z'
 '-x, -y, -z'
 
_cell_length_a     7.4440
_cell_length_b    11.5110
_cell_length_c    12.8450
_cell_angle_alpha  66.274
_cell_angle_beta   74.203
_cell_angle_gamma  86.910
 
_shelx_F_squared_multiplier     1.000
 
loop_
 _refln_index_h
 _refln_index_k
 _refln_index_l
 _refln_F_squared_calc
 _refln_F_squared_meas
 _refln_F_squared_sigma
 _refln_observed_status
   1   0   0      200.31      217.51      2.69 o
   2   0   0    14679.76    14376.43     34.81 o
   3   0   0       16.97       19.39      5.29 o
   4   0   0      141.92      167.80      8.80 o
   5   0   0        8.05        9.83      3.82 o
   6   0   0      425.67      429.08     15.96 o
   7   0   0      133.27      141.11      7.89 o
   8   0   0      110.65       92.47     17.74 o
  -8   1   0       14.69       15.69      3.02 o
  -7   1   0       16.46       17.47      4.03 o
  -6   1   0       54.28       63.05      6.33 o
  -5   1   0        5.71       13.96      2.49 o
  -4   1   0      787.00      889.14     29.41 o
  -3   1   0       31.68       49.70      7.73 o
  -2   1   0     4319.06     4819.30     38.95 o
  -1   1   0       94.74       77.54      1.46 o
   0   1   0       19.90        9.69      0.55 o
   1   1   0        9.91        4.72      0.46 o
   2   1   0     2036.58     2032.83     20.00 o
   3   1   0      643.17      699.29     12.38 o
   4   1   0      122.67      112.44     17.60 o
   5   1   0       31.27       24.40      4.90 o
   6   1   0       68.65       67.54      5.73 o
   7   1   0       67.69       66.91      5.13 o
   8   1   0        0.17        6.15      2.33 o
  -8   2   0       77.91       47.56     11.54 o
  -7   2   0        1.20        2.84      1.05 o
  -6   2   0      388.67      416.09     30.64 o
  -5   2   0      204.94      215.55      8.19 o
  -4   2   0       27.45       40.69      5.30 o
  -3   2   0      510.69      514.80     17.44 o
  -1   2   0      289.76      266.96      3.20 o
   0   2   0     1276.47      982.74      5.81 o
   1   2   0     1385.51     1286.01      6.40 o
   2   2   0        2.28        2.83      0.68 o
   3   2   0       12.96       13.38      2.52 o
   4   2   0      313.86      295.49     10.02 o
   5   2   0      349.74      390.57     35.11 o
   6   2   0        1.67        2.62      1.71 o
   7   2   0        0.78        0.95      2.02 o
   8   2   0        3.58        0.11      4.89 o
  -8   3   0       10.22        6.00      7.84 o
  -7   3   0      103.74      114.28      9.85 o
  -6   3   0      348.19      356.59     12.99 o
  -5   3   0       15.93       16.56      2.14 o
  -3   3   0      203.52      182.76      4.59 o
  -1   3   0     1484.12     1271.67     12.36 o
   0   3   0       48.53       34.36      1.64 o
   1   3   0      130.61      102.03      2.07 o
   2   3   0      757.93      737.02      6.80 o
   3   3   0      350.72      372.54     16.59 o
   4   3   0       48.30       45.63      5.42 o
   5   3   0        3.25       11.89      4.64 o
   6   3   0      145.32      157.67     21.71 o
   7   3   0       34.95       27.93      3.84 o
   8   3   0        0.46        4.63      4.96 o
  -8   4   0        1.20        5.28      3.84 o
  -7   4   0        7.43        6.82      2.07 o
  -6   4   0        5.74        9.80      2.24 o
  -5   4   0      304.24      281.44     13.07 o
  -4   4   0       10.79       12.40      1.64 o
  -3   4   0      907.84      782.14     18.89 o
  -2   4   0      310.46      294.86      6.53 o
  -1   4   0      971.98     1045.76     11.56 o
   0   4   0      142.56      145.74      3.14 o
   2   4   0      351.52      352.52     12.87 o
   3   4   0        4.79        4.08      1.78 o
   4   4   0      553.39      538.10     27.20 o
   5   4   0      120.20      132.58     10.06 o
   6   4   0        4.45        8.87      4.40 o
   7   4   0       41.64       27.64      6.21 o
  -8   5   0        7.62        3.72      3.34 o
  -7   5   0      109.76       95.80     10.01 o
  -6   5   0        0.05       -0.89      3.26 o
  -5   5   0        8.58       20.96      4.74 o
  -4   5   0       10.89        8.35      3.13 o
  -3   5   0     1133.05     1059.62     24.96 o
  -2   5   0      434.50      438.28     11.70 o
  -1   5   0      544.08      567.48     13.82 o
   0   5   0      494.23      492.20     12.32 o
   1   5   0      287.89      267.26      2.79 o
   2   5   0       66.50       61.33      1.77 o
   3   5   0      307.71      305.37     12.55 o
   4   5   0        0.55       -0.53      3.36 o
   5   5   0      153.81      135.12     13.91 o
   6   5   0      512.08      596.34     17.02 o
   7   5   0       28.86       35.70      8.50 o
  -7   6   0        2.36        2.57      4.87 o
  -6   6   0        0.01        3.36      4.51 o
  -5   6   0       11.49        3.51      3.34 o
  -4   6   0       43.54       27.07      5.06 o
  -3   6   0       66.35       70.50      5.46 o
  -2   6   0      112.15      124.83      5.71 o
  -1   6   0      719.10      695.49     16.62 o
   0   6   0      889.75      963.12     15.57 o
   1   6   0      745.87      742.92     13.25 o
   2   6   0       25.60       20.17      1.61 o
   3   6   0      778.35      757.04     29.35 o
   4   6   0      112.60      130.74     21.54 o
   5   6   0        5.65        8.53      2.99 o
   6   6   0      147.53      131.79     13.18 o
   7   6   0       21.29       27.91      4.49 o
  -7   7   0        7.85       21.44      7.06 o
  -6   7   0      184.47      193.52     15.28 o
  -5   7   0      111.91      103.01      7.68 o
  -4   7   0       17.29       23.26      5.92 o
  -3   7   0       56.63       54.56      5.07 o
  -2   7   0       10.72        7.02      2.39 o
  -1   7   0       28.68       33.07      3.22 o
   0   7   0      200.71      217.45      7.94 o
   1   7   0      751.33      790.17     26.69 o
   2   7   0       51.71       50.66      6.17 o
   3   7   0       13.54       14.37      2.13 o
   4   7   0       40.42       42.57      6.71 o
   5   7   0        1.52        2.00      2.73 o
   6   7   0      103.16       94.12     22.01 o
  -6   8   0      294.51      299.89     96.80 o
  -5   8   0        0.67        6.08      3.85 o
  -4   8   0       28.41       28.13      4.51 o
  -3   8   0        0.94       11.18      5.87 o
  -2   8   0       46.08       35.96      3.62 o
  -1   8   0      263.01      264.85     12.68 o
   0   8   0      282.89      292.94     13.61 o
   1   8   0        6.70        8.05      1.53 o
   2   8   0       15.89       18.96      2.27 o
   3   8   0      895.19      955.37     21.57 o
   4   8   0        5.29        5.92      2.90 o
   5   8   0      362.81      397.71     30.98 o
   6   8   0        0.00        3.33      2.70 o
  -6   9   0       36.91       25.96      6.97 o
  -5   9   0        0.36        5.13      3.80 o
  -4   9   0       31.14       37.59      7.35 o
  -3   9   0       57.49       68.82      5.98 o
  -2   9   0       10.81       14.05      4.11 o
  -1   9   0        7.67        4.65      2.41 o
   0   9   0       24.12       15.68      3.95 o
   1   9   0       76.16       76.52     10.48 o
   2   9   0       26.64       24.03      4.78 o
   3   9   0      262.80      251.54     22.44 o
   4   9   0        3.53        4.24      3.75 o
   5   9   0       51.46       52.88     17.91 o
  -5  10   0       49.14       50.65     13.89 o
  -4  10   0       31.83       24.47      4.34 o
  -3  10   0       20.48       26.74      4.92 o
  -2  10   0       33.33       43.99      5.95 o
  -1  10   0       39.16       30.03      2.56 o
   0  10   0        4.22        5.28      2.11 o
   1  10   0      190.28      194.04      9.73 o
   2  10   0        4.22        5.98      1.49 o
   3  10   0       36.48       41.52      4.98 o
   4  10   0        3.48        2.21      5.34 o
  -4  11   0       28.89       18.60      4.83 o
  -3  11   0       45.07       43.11      5.65 o
  -2  11   0       16.20       13.98      3.95 o
  -1  11   0       12.40       12.93      3.77 o
   0  11   0        7.93        8.16      2.26 o
   1  11   0        0.00        2.99      3.80 o
   2  11   0       54.89       45.56      7.72 o
   3  11   0        7.08        9.61      5.40 o
  -2  12   0      105.82      111.60     20.22 o
  -1  12   0        0.00        5.29      2.48 o
   0  12   0       50.47       90.89     16.61 o
   1  12   0       28.61       28.78     10.78 o
   0 -12   1       76.70       93.83     19.05 o
   1 -12   1       94.72      110.32     21.01 o
  -2 -11   1        2.28        3.38      1.14 o
  -1 -11   1        8.94        5.32      1.18 o
   0 -11   1       45.72       60.17     14.35 o
   1 -11   1       35.52       40.18      3.47 o
   2 -11   1        0.77        4.16      1.85 o
   4 -11   1       43.24       45.39     12.88 o
  -4 -10   1        0.14       11.86      4.89 o
  -3 -10   1       86.59       89.17     21.65 o
  -2 -10   1        1.64        1.73      0.88 o
  -1 -10   1        2.10        3.96      4.94 o
   0 -10   1       21.37       24.68      2.92 o
   1 -10   1       74.62       69.97      6.92 o
   2 -10   1       38.15       38.43      3.60 o
   3 -10   1      195.51      191.65     14.13 o
   4 -10   1       59.71       71.72     23.74 o
   5 -10   1       15.10       10.44      4.43 o
  -5  -9   1       12.40       14.69      5.82 o
  -4  -9   1        0.63       -1.64      4.24 o
  -3  -9   1       91.89       90.43      7.35 o
  -2  -9   1        3.66        4.74      1.39 o
  -1  -9   1        3.28        5.88      1.34 o
   0  -9   1        5.03        3.03      1.85 o
   1  -9   1       20.19       14.27      2.53 o
   2  -9   1      332.45      344.66     10.83 o
   3  -9   1      270.45      309.54      9.86 o
   4  -9   1       40.20       34.58      6.15 o
   5  -9   1       89.47      116.15     38.36 o
   6  -9   1        6.10       13.31      6.14 o
  -5  -8   1      283.62      348.33    114.57 o
  -4  -8   1       10.37        8.68      2.76 o
  -3  -8   1       54.93       56.84      5.07 o
  -2  -8   1       18.90       19.18      2.55 o
  -1  -8   1        2.70        2.73      2.24 o
   0  -8   1       23.57       25.78      3.71 o
   1  -8   1        0.50        5.08      2.17 o
   2  -8   1      601.66      613.86     26.48 o
   3  -8   1        0.00        3.71      3.23 o
   4  -8   1       20.24       24.34      5.29 o
   5  -8   1      262.60      258.75     18.80 o
   6  -8   1      171.28      207.97     67.51 o
  -6  -7   1        4.36        4.24      3.51 o
  -5  -7   1       68.66       79.36     16.72 o
  -4  -7   1       90.21       81.28     13.82 o
  -3  -7   1      323.18      334.80     16.17 o
  -2  -7   1      371.21      398.62     20.07 o
  -1  -7   1      298.46      295.70     13.71 o
   0  -7   1        4.68        6.64      1.71 o
   1  -7   1      102.56      113.95      5.55 o
   2  -7   1       58.47       65.76      5.16 o
   3  -7   1       95.72       84.86      5.97 o
   4  -7   1       18.31       13.76      5.28 o
   5  -7   1       57.80       48.07      6.20 o
   6  -7   1      171.42      156.53     13.70 o
   7  -7   1        1.59        5.88      5.52 o
  -6  -6   1       50.14       49.14     14.99 o
  -5  -6   1       27.93       25.35      4.63 o
  -4  -6   1      136.18      147.86     19.14 o
  -3  -6   1        1.31        6.70      6.25 o
  -2  -6   1       22.46       17.70      3.71 o
  -1  -6   1       18.57       19.90      2.49 o
   0  -6   1       62.62       51.68      3.66 o
   1  -6   1      371.07      371.10      7.69 o
   2  -6   1      211.24      214.40     11.41 o
   3  -6   1       69.63       63.33      4.76 o
   4  -6   1      134.87      133.01      7.75 o
   5  -6   1       50.43       33.74      5.35 o
   6  -6   1       61.61       54.73      7.30 o
   7  -6   1       20.09        9.23      3.64 o
  -7  -5   1       74.74       95.42     26.34 o
  -6  -5   1       10.50       10.28      5.13 o
  -5  -5   1      130.74      130.32      6.43 o
  -4  -5   1        0.97        1.98      2.31 o
  -3  -5   1      257.30      273.79     34.43 o
  -2  -5   1       15.05       12.56      2.39 o
  -1  -5   1       20.01       16.99      1.60 o
   0  -5   1       47.10       42.26      2.90 o
   1  -5   1       28.70       26.75      2.90 o
   2  -5   1      565.05      555.91     14.42 o
   3  -5   1      620.19      636.78     16.95 o
   4  -5   1      266.90      280.30     15.02 o
   5  -5   1        5.50        8.68      4.61 o
   6  -5   1       83.08       57.72      6.40 o
   7  -5   1       60.11       56.31      7.61 o
   8  -5   1       56.78       51.09     14.20 o
  -7  -4   1      106.86      128.96     44.57 o
  -6  -4   1      113.99      108.83     10.16 o
  -5  -4   1      446.27      477.63     24.07 o
  -4  -4   1        9.27        7.78      3.12 o
  -3  -4   1      123.25      129.19      9.88 o
  -2  -4   1        0.03        1.02      1.25 o
  -1  -4   1     4117.49     4126.76    108.47 o
   0  -4   1     2859.03     2936.51     30.35 o
   1  -4   1     1909.55     2014.06     18.75 o
   2  -4   1      666.38      735.36     11.10 o
   3  -4   1      267.52      258.63      7.25 o
   4  -4   1       31.17       20.79      3.39 o
   5  -4   1       29.26       26.15      5.95 o
   6  -4   1        3.27        3.13      3.32 o
   7  -4   1       46.62       31.94      5.94 o
   8  -4   1      149.24      145.85     37.62 o
  -7  -3   1      141.10      117.80     41.78 o
  -6  -3   1       76.45       79.89     16.45 o
  -5  -3   1        0.30       -1.75      4.72 o
  -4  -3   1        4.93        4.57      2.41 o
  -3  -3   1       36.21       32.69      5.72 o
  -2  -3   1        0.05        2.13      1.83 o
  -1  -3   1     2545.63     2430.32     10.96 o
   0  -3   1      320.49      268.38      2.68 o
   1  -3   1      463.61      416.30      6.56 o
   2  -3   1        1.46        1.61      1.27 o
   3  -3   1       36.16       24.94      2.06 o
   4  -3   1        0.01        7.92      3.59 o
   5  -3   1        2.18        2.17      1.06 o
   6  -3   1       93.31       84.77      8.67 o
   7  -3   1       33.61       24.96      4.88 o
   8  -3   1        1.45        1.45      2.99 o
  -8  -2   1       13.31        8.62      2.33 o
  -7  -2   1       56.99       50.33      7.13 o
  -6  -2   1       10.32        3.51      3.29 o
  -5  -2   1      478.18      654.82     44.08 o
  -4  -2   1      184.60      188.04     11.53 o
  -3  -2   1     1258.79     1248.67     21.05 o
  -2  -2   1      150.56      157.58     19.80 o
  -1  -2   1     2216.74     1992.76      8.23 o
   0  -2   1     1701.33     1554.63      8.28 o
   2  -2   1       14.80       11.85      2.87 o
   3  -2   1      182.17      159.71      3.18 o
   4  -2   1       17.88       17.94      2.63 o
   5  -2   1        2.85        2.71      2.44 o
   6  -2   1      114.62      115.04     13.35 o
   7  -2   1       24.80       17.05      3.01 o
   8  -2   1        5.92        5.01      1.64 o
  -8  -1   1       45.25       55.88     11.21 o
  -7  -1   1       31.81       37.12      6.99 o
  -6  -1   1        0.63        6.35      2.46 o
  -5  -1   1      280.48      275.06     22.61 o
  -4  -1   1     2794.48     3657.99     32.40 o
  -3  -1   1      271.58      268.47      8.21 o
  -2  -1   1     2793.31     2643.40     17.21 o
  -1  -1   1       20.49       21.61      1.42 o
   0  -1   1        6.15        5.14      1.02 o
   1  -1   1       59.18       38.01      1.41 o
   2  -1   1     1484.65     1482.48     13.66 o
   3  -1   1      590.08      597.58     10.27 o
   4  -1   1     1333.37     1347.42     30.31 o
   5  -1   1      154.46      177.96     18.83 o
   6  -1   1       63.30       77.02     13.56 o
   7  -1   1        8.70        6.70      1.75 o
   8  -1   1       29.88       31.05      3.50 o
  -8   0   1       20.23        8.10      6.38 o
  -7   0   1       96.05       79.67      6.48 o
  -6   0   1      108.26       88.60     13.11 o
  -5   0   1       85.22       77.04     23.33 o
  -4   0   1      625.94      595.65     29.01 o
  -3   0   1       32.70       36.46      4.11 o
  -1   0   1     4820.04     4278.72     92.08 o
   0   0   1       10.73        9.79      1.45 o
   1   0   1        1.17       16.94      1.66 o
   2   0   1     3352.20     3324.12     28.25 o
   3   0   1     2184.91     2566.53     23.06 o
   4   0   1      983.75     1075.94     22.89 o
   5   0   1      255.19      265.40     17.56 o
   6   0   1        6.39        9.55      2.64 o
   7   0   1        2.43        3.65      8.39 o
   8   0   1       42.18       43.05      4.31 o
  -8   1   1      221.04      171.26     34.71 o
  -7   1   1      281.91      234.97     21.60 o
  -6   1   1      993.88     1082.45     75.53 o
  -5   1   1      116.70      117.60     17.81 o
  -4   1   1      433.97      493.92     16.32 o
  -3   1   1      157.03      159.92     19.65 o
  -2   1   1        0.01        1.84      2.13 o
  -1   1   1     1145.92     1101.67     23.81 o
   0   1   1        3.04        5.15      0.70 o
   1   1   1       22.05       24.09      1.07 o
   2   1   1     3345.76     3340.01     27.98 o
   3   1   1      738.93      817.87     22.79 o
   4   1   1      359.78      350.94      9.03 o
   5   1   1     1443.87     1517.15     51.12 o
   6   1   1        3.92       12.48      3.37 o
   7   1   1      530.59      545.25     18.78 o
   8   1   1        0.00        4.91      2.52 o
  -8   2   1       64.08       43.82      7.64 o
  -7   2   1        9.80       11.67      2.79 o
  -6   2   1      339.29      347.19     19.34 o
  -5   2   1       26.32       44.27      6.20 o
  -4   2   1     1206.45     1408.89     34.47 o
  -2   2   1      221.71      244.69     17.24 o
  -1   2   1     4337.13     3986.67     49.12 o
   0   2   1     1158.89     1138.63     11.89 o
   1   2   1      679.93      597.25      6.26 o
   2   2   1      299.14      299.17      6.23 o
   3   2   1      812.43      827.54     12.82 o
   4   2   1      406.39      444.00     14.26 o
   5   2   1       13.37       14.69      2.14 o
   6   2   1        1.16        3.48      2.22 o
   7   2   1      488.89      506.19      9.81 o
   8   2   1       16.37       13.15      3.00 o
  -8   3   1       78.27       61.08     11.13 o
  -7   3   1      254.36      245.38     17.41 o
  -6   3   1      335.14      333.10     27.43 o
  -5   3   1      412.13      415.42     15.81 o
  -4   3   1      249.91      234.68      9.96 o
  -3   3   1       35.80       37.97      3.58 o
  -2   3   1     2023.08     1984.37     19.42 o
  -1   3   1       54.10       63.48      6.15 o
   0   3   1        0.00        1.08      1.65 o
   1   3   1      784.66      622.58      4.54 o
   2   3   1       14.48       16.81      2.48 o
   3   3   1        9.55       11.39      3.45 o
   4   3   1        2.89       -3.13      2.95 o
   5   3   1      101.21       85.92     11.39 o
   6   3   1      245.79      255.23     11.33 o
   7   3   1        0.52        6.40      3.77 o
   8   3   1        6.32        2.65      3.76 o
  -8   4   1        0.58        1.21      2.03 o
  -7   4   1      129.98      135.58      9.55 o
  -6   4   1       13.26       15.35      2.47 o
  -5   4   1       97.60      110.35      8.42 o
  -4   4   1      429.96      458.68     31.94 o
  -3   4   1      300.88      331.93      5.76 o
  -1   4   1     2527.43     2576.33     21.87 o
   0   4   1     3286.12     3028.58     30.90 o
   1   4   1      896.55      777.49      4.30 o
   2   4   1     1070.76     1057.01      7.36 o
   3   4   1        5.51        2.01      3.42 o
   4   4   1      200.53      194.83     13.82 o
   5   4   1      164.25      149.40      9.22 o
   6   4   1       44.73       51.67      3.75 o
   7   4   1       67.64       62.06      5.00 o
   8   4   1        0.08        2.19      1.44 o
  -7   5   1       69.38       48.02      9.65 o
  -6   5   1       25.52       21.66      5.73 o
  -5   5   1      138.41      146.45     11.01 o
  -4   5   1       43.77       46.75      4.00 o
  -3   5   1       72.05       68.82      4.27 o
  -2   5   1      148.29      137.86      5.29 o
  -1   5   1     1240.28     1196.75     12.98 o
   0   5   1      565.67      571.04      5.68 o
   1   5   1     1409.46     1331.46      9.63 o
   2   5   1      430.79      395.83      7.98 o
   3   5   1      477.22      463.37     14.48 o
   4   5   1       23.24       15.94      4.34 o
   5   5   1        1.71        3.02      4.70 o
   6   5   1      113.23      126.15      5.43 o
   7   5   1       84.39       87.53     20.70 o
  -7   6   1       12.55        7.02      3.57 o
  -6   6   1      107.27      119.40      7.66 o
  -5   6   1        0.97       -0.12      3.19 o
  -4   6   1      295.72      255.40     17.50 o
  -3   6   1      292.80      280.18     14.18 o
  -2   6   1       61.33       52.20      3.90 o
  -1   6   1       23.15       32.39      3.03 o
   0   6   1        5.14        4.38      1.36 o
   1   6   1        2.36        0.59      1.14 o
   2   6   1        8.24        6.96      1.19 o
   3   6   1       30.46       26.78      1.41 o
   4   6   1      834.54      817.86     36.40 o
   5   6   1      482.19      488.90     31.80 o
   6   6   1       69.62       81.14      5.46 o
   7   6   1        1.28        4.38      4.72 o
  -7   7   1       88.24       97.37     25.85 o
  -6   7   1      212.24      235.82     17.47 o
  -5   7   1       17.07        9.11      4.56 o
  -4   7   1       16.30       18.26      5.42 o
  -3   7   1       54.95       42.54      4.56 o
  -2   7   1      106.06       94.83      5.36 o
  -1   7   1      176.31      180.97      9.63 o
   0   7   1      156.07      148.34      3.70 o
   1   7   1        2.00        0.80      0.70 o
   2   7   1       15.63       14.82      0.98 o
   3   7   1       35.27       28.83      2.69 o
   4   7   1        0.79        1.15      0.48 o
   5   7   1      150.77      126.16      8.70 o
   6   7   1       25.29       21.12      1.96 o
   7   7   1        1.31        9.76      5.59 o
  -6   8   1       98.68      115.95     37.94 o
  -5   8   1        3.99       15.48      6.10 o
  -4   8   1       11.58       -2.65      2.82 o
  -3   8   1      106.69      108.73     10.26 o
  -2   8   1        5.40       18.99      5.16 o
  -1   8   1      247.06      243.81     16.07 o
   0   8   1      333.31      356.75     12.15 o
   1   8   1       22.41       15.61      1.99 o
   2   8   1      225.87      224.01      9.17 o
   3   8   1       55.53       48.75      6.25 o
   4   8   1       79.73       92.59      7.82 o
   5   8   1       48.17       50.69     10.47 o
   6   8   1       36.47       32.83      6.14 o
  -6   9   1       42.70       36.34     10.39 o
  -5   9   1       26.11       28.12      5.42 o
  -4   9   1       58.62       53.37      6.10 o
  -3   9   1      508.98      547.77     15.02 o
  -2   9   1        6.21        8.78      4.04 o
  -1   9   1      129.03      136.59      8.06 o
   0   9   1       32.96       37.48      4.51 o
   1   9   1       79.97       89.04      5.59 o
   2   9   1      133.14      128.25     14.41 o
   3   9   1      101.63      106.20      9.27 o
   4   9   1       10.06       14.15      6.46 o
   5   9   1      230.58      258.27     84.76 o
  -5  10   1        5.82        7.00      4.80 o
  -4  10   1        0.36        7.69      4.50 o
  -3  10   1      198.94      194.31      7.94 o
  -2  10   1        5.86        6.47      2.83 o
  -1  10   1      965.63     1041.59     33.32 o
   0  10   1       35.98       38.79      2.77 o
   1  10   1        7.75        1.61      3.33 o
   2  10   1       11.31        4.59      1.29 o
   3  10   1        2.39        6.12      2.96 o
   4  10   1       27.93       32.51      3.80 o
   5  10   1        7.30        8.21      3.35 o
  -4  11   1       42.32       54.27     14.82 o
  -3  11   1        9.73       10.71      2.82 o
  -2  11   1      161.07      165.22     11.85 o
  -1  11   1       22.72       16.48      3.06 o
   0  11   1        7.52        3.55      1.54 o
   1  11   1        3.44        3.49      1.46 o
   2  11   1        6.60       15.30      4.00 o
   3  11   1        0.73        5.72      3.05 o
   4  11   1       14.87       12.35      2.90 o
  -3  12   1       17.29       17.19      5.06 o
  -2  12   1       31.80       26.00      7.33 o
  -1  12   1       25.65       23.61      4.38 o
   0  12   1        4.34        4.62      2.09 o
   1  12   1      241.62      311.98     83.04 o
   2  12   1       12.96       15.94      4.79 o
  -1 -11   2       28.45       23.36      4.43 o
   0 -11   2       38.80       61.61     13.00 o
   1 -11   2        0.71        1.05      1.77 o
   2 -11   2       69.48       73.73     13.56 o
   3 -11   2       30.51       19.89     10.63 o
  -3 -10   2        0.39        0.07      3.41 o
  -2 -10   2       10.86       10.67      2.02 o
  -1 -10   2        0.43        0.86      0.89 o
   0 -10   2        0.36        1.57      1.27 o
   1 -10   2       17.10       14.92      2.73 o
   2 -10   2        0.07        3.42      4.72 o
   3 -10   2        0.23        0.20      3.00 o
   4 -10   2       42.72       47.38     13.07 o
   5 -10   2       11.14       12.06      6.01 o
  -4  -9   2        0.31        6.43      4.14 o
  -3  -9   2        7.13       15.16      6.97 o
  -2  -9   2       93.59       87.42     10.21 o
  -1  -9   2        0.23        3.06      0.96 o
   0  -9   2        3.26        3.37      2.06 o
   1  -9   2      124.16      117.93      4.48 o
   2  -9   2       87.60       77.78      5.58 o
   3  -9   2        9.60        8.02      3.82 o
   4  -9   2        4.29        7.29      5.10 o
   5  -9   2        5.56        8.67      5.18 o
  -5  -8   2       35.70       39.25     11.54 o
  -4  -8   2       48.31       88.40     10.88 o
  -3  -8   2       84.02       85.83     23.17 o
  -2  -8   2       16.17       21.74      3.45 o
  -1  -8   2       24.79       24.08      3.39 o
   0  -8   2        8.76        9.66      3.63 o
   1  -8   2       81.63       79.95     11.22 o
   2  -8   2     1187.82     1328.51     54.27 o
   3  -8   2       29.88       26.96      4.38 o
   4  -8   2       18.04       25.26      4.96 o
   5  -8   2       87.57       70.20      9.10 o
   6  -8   2        7.04       13.57      5.82 o
  -5  -7   2        2.60       13.03      4.93 o
  -4  -7   2      176.34      181.14     26.84 o
  -3  -7   2      419.35      415.06     27.52 o
  -2  -7   2        4.45        8.02      1.91 o
  -1  -7   2      255.01      272.44     16.94 o
   0  -7   2      718.18      725.77     31.59 o
   1  -7   2      106.45       97.60      3.94 o
   2  -7   2        0.27       -3.77      3.12 o
   3  -7   2        1.84        2.77      3.15 o
   4  -7   2       37.50       37.71      6.64 o
   5  -7   2        3.09        3.03      3.51 o
   6  -7   2        2.71        5.16      5.64 o
   7  -7   2       83.68       82.25     22.14 o
  -6  -6   2       13.74       20.59      7.43 o
  -5  -6   2        3.14        7.19      2.75 o
  -4  -6   2      150.11      159.66     13.90 o
  -3  -6   2       66.79       68.63      9.40 o
  -2  -6   2       43.77       41.75      3.71 o
  -1  -6   2       10.53       11.57      4.64 o
   0  -6   2      183.28      175.90      7.36 o
   1  -6   2      121.89      107.81      5.26 o
   2  -6   2      503.81      523.22     24.35 o
   3  -6   2       83.98       81.64      6.04 o
   4  -6   2       19.68       18.09      5.72 o
   5  -6   2       57.31       53.81      5.66 o
   6  -6   2       18.71       13.20      4.97 o
   7  -6   2        0.07        2.33      3.51 o
  -6  -5   2       66.05       60.78     21.52 o
  -5  -5   2      246.22      234.68     16.15 o
  -4  -5   2     1195.66     1255.19     63.03 o
  -3  -5   2        2.61        8.87      3.34 o
  -2  -5   2      394.33      414.21     14.18 o
  -1  -5   2        4.62        3.46      0.94 o
   0  -5   2       14.61       21.98      1.56 o
   1  -5   2       10.92        9.62      2.23 o
   2  -5   2       86.09      107.46      5.45 o
   3  -5   2       32.00       25.66      3.51 o
   4  -5   2      278.56      291.99     19.83 o
   5  -5   2       15.77       13.53      5.41 o
   6  -5   2       19.83       11.63      4.21 o
   7  -5   2       26.30       36.86      6.89 o
   8  -5   2       97.24       72.69     19.37 o
  -7  -4   2       10.28       15.60      6.12 o
  -6  -4   2       19.30       21.31      6.92 o
  -5  -4   2       95.85       61.88      7.07 o
  -4  -4   2       57.95       56.54     11.62 o
  -3  -4   2      254.45      230.84     17.94 o
  -2  -4   2     1552.66     1577.88     36.06 o
  -1  -4   2     1056.16     1088.31     23.42 o
   0  -4   2      446.65      394.34      4.55 o
   1  -4   2      696.71      802.46     11.26 o
   2  -4   2      167.91      156.83      5.76 o
   3  -4   2      225.22      220.46      7.82 o
   4  -4   2       83.82       76.76      5.62 o
   5  -4   2       38.78       42.02      5.32 o
   6  -4   2        6.44        7.82      3.97 o
   7  -4   2      108.87       93.63      8.97 o
   8  -4   2        7.42        7.23      4.30 o
  -7  -3   2       61.83       52.33     18.83 o
  -5  -3   2      186.59      187.04     14.20 o
  -4  -3   2       57.37       52.04      3.98 o
  -3  -3   2       73.66       95.56     13.13 o
  -2  -3   2       27.21       31.77      3.21 o
  -1  -3   2        7.97        9.70      0.80 o
   0  -3   2      474.84      434.26      4.20 o
   1  -3   2     1757.36     1740.31     18.88 o
   2  -3   2        4.00        3.03      1.90 o
   3  -3   2      202.96      186.15      5.93 o
   4  -3   2      194.14      215.04      8.02 o
   5  -3   2       80.92       66.49      6.60 o
   6  -3   2       14.46       14.22      4.01 o
   7  -3   2      279.10      266.05     10.09 o
   8  -3   2       51.96       39.06     11.67 o
  -7  -2   2        3.62        6.51      4.13 o
  -6  -2   2       22.86       11.50      2.63 o
  -5  -2   2       41.66       45.47      8.35 o
  -4  -2   2       16.46       16.88      5.12 o
  -3  -2   2        5.48        5.80      2.34 o
  -2  -2   2        0.78        9.14      3.09 o
  -1  -2   2        8.45        6.77      0.70 o
   0  -2   2       99.12       72.30      2.22 o
   1  -2   2      860.17      815.89      9.95 o
   2  -2   2        8.38        7.85      2.56 o
   3  -2   2       42.19       40.91      4.80 o
   4  -2   2        3.44        8.54      3.59 o
   5  -2   2        6.58        3.21      2.76 o
   6  -2   2      145.81      149.62     11.21 o
   7  -2   2       57.40       55.25      5.17 o
   8  -2   2       34.69       39.95      5.20 o
  -7  -1   2        0.77        3.62      3.29 o
  -6  -1   2       43.02       40.00      6.47 o
  -5  -1   2       40.42       46.29      8.01 o
  -4  -1   2       13.42       40.10      6.43 o
  -3  -1   2     3035.48     3159.47     24.30 o
  -2  -1   2        0.24       -0.19      1.32 o
  -1  -1   2      605.49      539.64      4.54 o
   0  -1   2        9.33       13.92      1.10 o
   1  -1   2      117.90      107.97      7.12 o
   2  -1   2     2378.52     2387.60     20.89 o
   3  -1   2     2460.22     2533.03     17.44 o
   4  -1   2      695.48      670.26     33.16 o
   5  -1   2       23.16       36.56      3.94 o
   6  -1   2        0.15        2.17      2.39 o
   7  -1   2       62.53       46.00     10.92 o
   8  -1   2       32.96       30.91      4.10 o
  -8   0   2        0.90        3.52      5.25 o
  -7   0   2       84.51       99.54     21.74 o
  -6   0   2      241.48      248.57     31.50 o
  -5   0   2       45.90       47.99      7.65 o
  -4   0   2      402.29      440.80     24.30 o
  -3   0   2        5.27        3.94      1.91 o
  -2   0   2       38.16       30.26      3.26 o
  -1   0   2       53.53       55.52      6.77 o
   0   0   2      956.93      863.17      6.53 o
   2   0   2     8236.80     8340.59     59.50 o
   4   0   2      135.82      130.47     16.25 o
   5   0   2       45.15       61.71      5.94 o
   6   0   2       14.69       18.03      4.00 o
   7   0   2      179.09      185.10     29.89 o
   8   0   2       34.97       34.62      4.26 o
  -8   1   2      177.43      158.22     29.30 o
  -7   1   2       13.38        8.27      4.14 o
  -6   1   2      119.55      111.27     16.13 o
  -5   1   2      184.28      187.79     27.53 o
  -4   1   2      131.27      126.46     11.04 o
  -3   1   2     1941.85     2079.22     23.17 o
  -2   1   2      982.76     1051.21     13.40 o
   0   1   2       63.12       62.68      1.33 o
   1   1   2      913.36      851.76      2.55 o
   2   1   2     5752.33     5540.27     28.91 o
   3   1   2      605.35      568.15      7.20 o
   4   1   2       39.17       52.55     10.21 o
   5   1   2      175.21      171.36      7.47 o
   6   1   2       44.39       42.53      3.19 o
   7   1   2       17.93       23.87      2.92 o
   8   1   2        0.25        6.94      2.26 o
  -8   2   2       36.37       30.01      6.25 o
  -7   2   2      170.85      149.00     12.68 o
  -6   2   2      199.92      230.35     31.02 o
  -5   2   2      636.36      672.66     51.53 o
  -4   2   2     1421.97     1583.85     40.87 o
  -3   2   2     2430.98     2736.46     22.54 o
  -2   2   2     3016.29     3405.78     30.69 o
   0   2   2     1313.44     1356.66     15.24 o
   1   2   2     4114.70     3705.50     67.99 o
   2   2   2     1687.62     1550.92     10.43 o
   3   2   2       35.66       36.07      1.92 o
   4   2   2      132.14      138.59      5.10 o
   5   2   2        6.09        5.58      1.48 o
   6   2   2        2.63        6.80      2.35 o
   7   2   2        0.36        4.82      2.26 o
   8   2   2        0.75        1.33      2.74 o
  -8   3   2        7.68       11.84      2.39 o
  -7   3   2        3.57        3.77      1.21 o
  -6   3   2       91.31      104.02     13.24 o
  -5   3   2      182.35      216.86     20.89 o
  -4   3   2        0.14        2.48      1.70 o
  -3   3   2       18.34       22.90      2.73 o
  -2   3   2     1750.92     1889.70     18.92 o
  -1   3   2     1618.93     1564.33     16.25 o
   0   3   2       33.26       32.10      5.09 o
   1   3   2        2.07        0.43      0.83 o
   2   3   2     2900.15     2787.36     18.29 o
   3   3   2       77.69       89.93      3.35 o
   4   3   2      491.32      509.15      9.47 o
   5   3   2       27.87       29.00      2.27 o
   6   3   2      106.91      104.57      7.86 o
   7   3   2       22.99       21.67      3.06 o
   8   3   2       50.97       42.18      8.23 o
  -7   4   2       73.37       69.82      5.86 o
  -6   4   2       13.31       17.40      2.50 o
  -5   4   2      304.40      325.41     44.56 o
  -4   4   2        1.48        3.09      1.87 o
  -3   4   2      124.95      101.70     11.16 o
  -2   4   2       58.54       67.87      8.61 o
  -1   4   2      428.16      412.03      8.17 o
   0   4   2      696.40      776.96     10.81 o
   1   4   2      393.62      418.77      3.46 o
   2   4   2      386.33      340.05      9.83 o
   3   4   2      247.55      240.43      6.78 o
   4   4   2      243.86      241.65      7.05 o
   5   4   2       91.15       78.54      3.11 o
   6   4   2       89.12       97.36     12.32 o
   7   4   2        3.58        3.75      2.07 o
   8   4   2        0.67        0.99      1.24 o
  -7   5   2      240.96      215.11     50.03 o
  -6   5   2       54.70       60.39      5.14 o
  -5   5   2        8.12        6.55      1.85 o
  -4   5   2      463.99      451.39     15.99 o
  -3   5   2      148.93      141.44     14.92 o
  -2   5   2      883.48      859.57     15.71 o
  -1   5   2     1694.69     1862.47     18.03 o
   0   5   2      392.33      399.44      4.71 o
   1   5   2     1323.69     1272.66     18.11 o
   2   5   2       95.64       76.14      7.68 o
   3   5   2        4.51        4.80      1.15 o
   4   5   2      405.11      414.57     11.20 o
   5   5   2        0.05        1.76      1.80 o
   6   5   2      156.31      165.08      4.81 o
   7   5   2       14.26       15.44      2.14 o
   8   5   2        0.29        4.41      1.46 o
  -7   6   2        0.41        4.01      1.37 o
  -6   6   2       33.85       34.64      4.34 o
  -5   6   2      282.78      263.24     10.45 o
  -4   6   2       27.03       32.30      3.82 o
  -3   6   2      125.03      137.16      8.54 o
  -2   6   2     1562.72     1675.68     37.05 o
  -1   6   2       33.84       35.96      2.76 o
   0   6   2        3.08        0.84      1.48 o
   1   6   2       13.25       11.93      0.95 o
   2   6   2      756.91      842.88     26.34 o
   3   6   2       39.34       41.23      3.74 o
   4   6   2      281.18      268.93      9.15 o
   5   6   2       54.59       52.95      3.70 o
   6   6   2       30.28       30.76      4.26 o
   7   6   2        0.05        2.09      1.28 o
  -7   7   2        5.20        7.96      4.28 o
  -6   7   2        9.02        6.07      3.65 o
  -5   7   2      298.40      286.18     11.69 o
  -4   7   2       70.28       77.26      7.75 o
  -3   7   2      412.02      415.13     26.80 o
  -2   7   2       40.92       32.33      3.42 o
  -1   7   2        0.92        1.91      1.57 o
   0   7   2       14.50       10.89      1.40 o
   1   7   2      250.57      245.14      3.70 o
   2   7   2      357.71      324.65     32.12 o
   3   7   2      113.05      123.94     16.17 o
   4   7   2       62.15       71.42      7.49 o
   5   7   2       33.18       25.82      1.22 o
   6   7   2      303.09      318.16     14.52 o
   7   7   2       67.11       56.66     16.22 o
  -6   8   2       74.49       54.92     18.62 o
  -5   8   2      115.36      110.91      8.08 o
  -4   8   2      824.98      766.38     18.82 o
  -3   8   2        0.05        1.83      2.93 o
  -2   8   2       90.74       89.38      5.25 o
  -1   8   2      104.90      112.21      4.89 o
   0   8   2       21.51       25.69      2.19 o
   1   8   2      173.74      168.16      7.16 o
   2   8   2       29.22       23.32      3.54 o
   3   8   2      125.82      140.04     16.89 o
   4   8   2        1.22        5.85      1.54 o
   5   8   2       57.86       53.01     10.61 o
   6   8   2        3.32        1.98      2.13 o
  -6   9   2       17.19       11.47      3.98 o
  -5   9   2       90.51       85.37      9.10 o
  -4   9   2      295.40      299.06      9.85 o
  -3   9   2       10.58        9.91      3.23 o
  -2   9   2        0.82       12.29      3.94 o
  -1   9   2        1.90       11.90      2.89 o
   0   9   2       99.19       96.22      3.49 o
   1   9   2        5.91        7.79      1.66 o
   2   9   2      613.22      590.61     33.20 o
   3   9   2       52.32       62.55      7.16 o
   4   9   2      142.68      135.27     11.64 o
   5   9   2       11.07       16.52      4.20 o
   6   9   2       46.48       48.16     17.42 o
  -5  10   2        0.39        9.13      4.93 o
  -4  10   2       44.44       49.74      6.44 o
  -3  10   2        4.51       -0.20      2.57 o
  -2  10   2        0.53        1.83      2.63 o
  -1  10   2      191.74      221.18      6.01 o
   0  10   2      607.67      643.54     10.88 o
   1  10   2      149.62      139.76      4.32 o
   2  10   2      508.25      484.95     21.08 o
   3  10   2       96.12       88.52     23.03 o
   4  10   2      136.57      142.49     15.19 o
   5  10   2       17.79       23.75      6.41 o
  -4  11   2        0.04        7.40      4.40 o
  -3  11   2       26.27       24.18      4.23 o
  -2  11   2       24.23       14.04      2.59 o
  -1  11   2      297.60      301.63      6.62 o
   0  11   2       57.05       49.52      4.92 o
   1  11   2       49.52       50.77      8.47 o
   2  11   2      134.70      136.89     16.09 o
   3  11   2        3.77        4.53      2.59 o
   4  11   2       37.18       28.54      4.57 o
  -3  12   2        2.66        3.64      3.98 o
  -2  12   2       86.46       99.05     22.79 o
  -1  12   2       31.51       31.76      4.64 o
   0  12   2       60.62       86.25     20.81 o
   1  12   2      103.59      145.37     49.35 o
   2  12   2        4.20        8.18      3.74 o
   3  12   2       17.82       16.73      3.65 o
  -1  13   2      101.88      140.35     25.34 o
   0  13   2      140.90      165.50     30.43 o
   1  13   2       17.30       15.68      5.97 o
   0 -11   3       25.93       31.09     12.46 o
   1 -11   3        1.95        2.93      5.68 o
   2 -11   3       10.34       12.37      3.13 o
  -2 -10   3        3.45        2.40      2.29 o
  -1 -10   3        1.84        0.90      2.65 o
   0 -10   3       26.06       25.16      3.14 o
   1 -10   3        0.19        1.29      2.63 o
   2 -10   3       43.60       40.08      5.51 o
   3 -10   3       25.87       27.56      4.80 o
   4 -10   3       65.51       68.37     18.59 o
  -3  -9   3       22.09       20.85      5.56 o
  -2  -9   3      197.47      207.80     11.42 o
  -1  -9   3        7.58        6.80      1.86 o
   0  -9   3        0.36        5.33      1.59 o
   1  -9   3       58.35       56.15      3.34 o
   2  -9   3       18.75       14.97      3.45 o
   3  -9   3       14.45       15.21      3.65 o
   4  -9   3      181.26      223.17     72.07 o
   5  -9   3        1.33        6.28      4.03 o
  -4  -8   3       18.30       28.97      6.94 o
  -3  -8   3       49.43       59.53      9.52 o
  -2  -8   3        1.27        1.73      1.06 o
  -1  -8   3      243.80      252.60     11.69 o
   0  -8   3       99.98      106.16      5.94 o
   1  -8   3        0.05       -0.16      1.56 o
   2  -8   3       25.15       26.73      4.15 o
   3  -8   3        9.31       11.04      4.67 o
   4  -8   3       29.83       26.51      5.09 o
   5  -8   3       48.94       49.51      7.45 o
   6  -8   3      109.63      120.89     31.34 o
  -5  -7   3       54.89       75.92     22.30 o
  -4  -7   3       42.40       57.05     14.36 o
  -3  -7   3        3.01        7.48      5.49 o
  -2  -7   3      287.14      290.64      9.92 o
  -1  -7   3       67.04       60.56      6.85 o
   0  -7   3      334.94      366.51     24.42 o
   1  -7   3        0.51        2.85      2.08 o
   2  -7   3      607.14      632.97     27.49 o
   3  -7   3      130.97      133.11     11.24 o
   4  -7   3      179.37      160.86      8.61 o
   5  -7   3      269.52      295.95     10.87 o
   6  -7   3       13.62       11.60      5.23 o
   7  -7   3      169.40      153.93     39.87 o
  -6  -6   3        2.15        8.53      5.41 o
  -5  -6   3        0.36        0.53      1.35 o
  -4  -6   3      174.62      182.61     27.27 o
  -3  -6   3        5.36        4.87      2.21 o
  -2  -6   3      106.58      106.18      4.77 o
  -1  -6   3      135.58      109.38     10.46 o
   0  -6   3      132.38      136.66      5.65 o
   1  -6   3        5.13        4.11      1.54 o
   2  -6   3       10.89        7.16      2.98 o
   3  -6   3       45.76       45.73      5.36 o
   4  -6   3     1223.37     1395.55     57.45 o
   5  -6   3      161.62      143.42      9.65 o
   6  -6   3      127.21      132.16     11.80 o
   7  -6   3        2.60        3.18      3.49 o
  -6  -5   3       52.68       54.00     16.89 o
  -5  -5   3       86.80       70.79      6.08 o
  -4  -5   3       11.06       12.35      3.08 o
  -3  -5   3      293.86      268.35     24.21 o
  -2  -5   3      147.03      151.59      9.56 o
  -1  -5   3        0.08        1.35      1.11 o
   0  -5   3        2.05        2.35      0.83 o
   1  -5   3      152.52      152.10      5.38 o
   2  -5   3       12.53       11.52      2.29 o
   3  -5   3      690.42      704.30     32.29 o
   4  -5   3       27.55       29.47      5.68 o
   5  -5   3       18.69       20.11      5.88 o
   6  -5   3       41.13       57.42      7.25 o
   7  -5   3      119.77      135.44     44.39 o
  -6  -4   3        1.01       10.54      6.67 o
  -5  -4   3       11.60       11.20      5.89 o
  -4  -4   3       11.32       10.60      2.75 o
  -3  -4   3      506.93      467.11     32.22 o
  -2  -4   3      290.44      297.10     15.27 o
  -1  -4   3        3.77        4.30      1.01 o
   0  -4   3      326.64      330.79      6.56 o
   1  -4   3     1370.55     1385.23     30.90 o
   2  -4   3      211.03      211.18      6.60 o
   3  -4   3      227.04      214.88      7.17 o
   4  -4   3        0.03        7.12      4.70 o
   5  -4   3        9.25       10.28      5.87 o
   6  -4   3       46.47       41.79      7.09 o
   7  -4   3      148.23      135.51     12.10 o
   8  -4   3      178.92      201.66     51.41 o
  -7  -3   3       10.81        6.80      2.92 o
  -6  -3   3       50.55       48.53      8.77 o
  -5  -3   3      241.44      220.55     12.61 o
  -4  -3   3      339.15      303.08     15.44 o
  -3  -3   3      490.09      506.04     25.39 o
  -2  -3   3      362.13      394.67     16.90 o
  -1  -3   3      166.92      156.11      3.15 o
   0  -3   3      170.50      155.91      5.38 o
   1  -3   3       33.18       36.76      3.06 o
   2  -3   3      293.91      281.62      6.84 o
   3  -3   3       95.18      102.36      5.32 o
   4  -3   3        0.45        1.20      1.32 o
   5  -3   3      190.05      210.14     15.15 o
   6  -3   3      244.04      216.19     13.08 o
   7  -3   3      108.11      103.78      7.94 o
   8  -3   3       40.76       56.34     15.96 o
  -7  -2   3       13.73       20.63      6.53 o
  -6  -2   3        5.64       16.00      6.11 o
  -5  -2   3        6.30       10.72      5.18 o
  -4  -2   3       84.35       76.58      7.85 o
  -3  -2   3       88.03      110.09     16.66 o
  -2  -2   3      665.28      781.67     35.37 o
  -1  -2   3      722.96      698.07      5.53 o
   0  -2   3       11.41       16.74      1.24 o
   1  -2   3       28.22       27.26      2.24 o
   2  -2   3      236.55      222.10      5.75 o
   3  -2   3      202.21      207.57      4.52 o
   4  -2   3      441.66      437.13     13.28 o
   5  -2   3       20.94       23.22      3.85 o
   6  -2   3       26.40       39.77      6.63 o
   7  -2   3       33.15       29.26      5.51 o
   8  -2   3       17.31       13.28      4.89 o
  -7  -1   3       32.28       24.37      7.94 o
  -6  -1   3      514.02      483.65     20.41 o
  -5  -1   3        1.43        3.48      5.07 o
  -4  -1   3      663.39      708.57     33.93 o
  -3  -1   3      738.65      764.99     20.89 o
  -2  -1   3      412.28      447.48      9.56 o
  -1  -1   3        0.70        1.09      1.83 o
   0  -1   3      112.13      107.06      6.25 o
   1  -1   3     1653.90     1524.02     14.89 o
   2  -1   3     1580.04     1531.28     15.56 o
   3  -1   3       35.61       37.57      3.81 o
   4  -1   3      140.46      145.40      6.08 o
   5  -1   3        7.08       10.27      2.37 o
   6  -1   3       98.81      104.34     17.32 o
   7  -1   3        0.16        5.97      2.20 o
   8  -1   3       55.88       70.54     17.23 o
  -7   0   3       12.97        3.13      2.46 o
  -6   0   3      109.13      111.39     16.25 o
  -5   0   3      709.75      657.77     49.86 o
  -4   0   3       79.37       80.49     13.90 o
  -3   0   3      467.66      520.74     16.33 o
  -2   0   3     1204.11     1266.88     16.49 o
  -1   0   3     2173.74     2169.67     18.14 o
   0   0   3        2.58        4.67      0.98 o
   1   0   3        7.10        7.52      0.97 o
   2   0   3     1191.51     1234.76     16.45 o
   3   0   3        0.03        2.57      1.85 o
   4   0   3     1021.54     1118.82     31.19 o
   5   0   3      130.52      150.71     11.29 o
   6   0   3      308.73      351.71     19.18 o
   7   0   3      127.69      116.43      9.60 o
   8   0   3       10.37        3.75      3.43 o
  -7   1   3        0.22        3.95      2.63 o
  -6   1   3      669.78      602.46     18.95 o
  -5   1   3      228.72      228.79     23.49 o
  -4   1   3      118.73      110.80     15.43 o
  -3   1   3     1104.68     1117.42     30.51 o
  -2   1   3       10.28       14.33      3.16 o
  -1   1   3       25.00       29.69      4.09 o
   0   1   3       32.42       51.32      5.35 o
   1   1   3     9887.58     9423.31     60.20 o
   2   1   3       17.45       18.34      1.80 o
   3   1   3      136.48      150.99      8.63 o
   4   1   3     1238.28     1329.89     21.62 o
   5   1   3      857.11      880.08     31.48 o
   6   1   3       97.78       98.64      5.44 o
   7   1   3       11.65       15.05      2.96 o
   8   1   3        1.43       10.87      2.37 o
  -7   2   3       81.71       87.52     12.88 o
  -6   2   3        8.83        4.92      3.45 o
  -5   2   3       22.87       29.36      5.36 o
  -4   2   3        6.13       12.74      3.51 o
  -3   2   3       12.64       18.46      3.57 o
  -2   2   3     1313.85     1371.36     17.45 o
  -1   2   3       22.87       40.92      5.65 o
   2   2   3      219.86      207.85      4.04 o
   3   2   3       56.89       58.16      1.90 o
   4   2   3      283.85      271.24      5.16 o
   5   2   3      117.33      112.29      4.47 o
   6   2   3       64.64       60.57      5.09 o
   7   2   3      132.51      119.83      6.07 o
   8   2   3      213.85      194.23     46.27 o
  -7   3   3        1.49        2.45      3.49 o
  -6   3   3       18.26       28.09      9.25 o
  -4   3   3        2.87       10.41      3.92 o
  -3   3   3       86.48      100.13     13.26 o
  -1   3   3     2451.93     2545.86     50.93 o
   0   3   3       16.27       10.83      3.25 o
   1   3   3     1305.26     1262.39      7.84 o
   2   3   3     1551.94     1395.92      6.79 o
   3   3   3       64.55       58.78      7.17 o
   4   3   3      129.52      132.07      3.43 o
   5   3   3       25.34       21.20      1.77 o
   6   3   3      358.36      350.00     15.19 o
   7   3   3       15.34        8.41      2.37 o
   8   3   3        5.53       13.87      8.39 o
  -7   4   3       94.47       93.97     18.24 o
  -6   4   3       36.00       34.65      7.16 o
  -5   4   3      593.59      620.65     24.71 o
  -4   4   3        0.75        2.46      1.00 o
  -3   4   3      672.65      791.86     20.66 o
  -2   4   3      106.14      112.96     13.47 o
  -1   4   3      343.69      301.59      9.17 o
   0   4   3     2739.07     2781.85     35.77 o
   1   4   3      293.75      250.29      8.39 o
   2   4   3     1622.19     1537.08     21.67 o
   3   4   3      933.68      914.64     14.80 o
   4   4   3        4.82        3.41      1.46 o
   5   4   3      288.15      293.90     13.78 o
   6   4   3        3.88        3.41      1.43 o
   7   4   3       52.63       56.80      7.33 o
   8   4   3       63.70       68.06     13.42 o
  -7   5   3       97.48       81.94     16.20 o
  -6   5   3      213.87      192.04      7.86 o
  -5   5   3      599.45      603.13     22.11 o
  -4   5   3      158.84      134.03      8.48 o
  -3   5   3      271.09      270.71     16.25 o
  -2   5   3      799.10      795.10     22.66 o
  -1   5   3       72.66       74.82      9.63 o
   0   5   3       23.06       22.43      3.36 o
   1   5   3     2527.03     2528.30     51.29 o
   2   5   3      889.05      849.66     23.39 o
   3   5   3     1888.68     1903.96     30.50 o
   4   5   3       33.21       32.08      3.43 o
   5   5   3      173.41      177.93     12.73 o
   6   5   3        0.02        2.07      2.07 o
   7   5   3       18.15       13.89      7.61 o
   8   5   3       27.27       31.98      6.84 o
  -7   6   3       19.47       19.46      5.06 o
  -6   6   3        2.03        1.75      2.85 o
  -5   6   3        2.78        2.82      2.28 o
  -4   6   3       61.09       63.27      7.17 o
  -3   6   3      144.64      145.25      7.25 o
  -2   6   3     1840.00     1896.66     43.56 o
   0   6   3      289.13      314.04     14.72 o
   1   6   3        0.87        0.39      0.61 o
   2   6   3        5.65        3.02      1.96 o
   3   6   3       15.14       13.21      1.63 o
   4   6   3        2.39        4.23      3.21 o
   5   6   3       68.06       68.79      3.81 o
   6   6   3       75.47       68.07      7.04 o
   7   6   3       10.10       11.55      1.60 o
  -7   7   3        6.62        4.25      4.21 o
  -6   7   3        1.85        1.15      1.74 o
  -5   7   3       39.07       34.04      5.82 o
  -4   7   3        0.19        2.48      1.73 o
  -3   7   3        3.95        4.23      2.23 o
  -2   7   3       26.69       21.98      3.69 o
  -1   7   3      201.20      202.09      5.46 o
   0   7   3      131.71      127.28      7.76 o
   1   7   3       49.94       45.11      4.72 o
   2   7   3       72.36       66.75      9.47 o
   3   7   3        0.99        2.35      2.48 o
   4   7   3        3.93        1.96      2.60 o
   5   7   3        0.01       -3.23      2.73 o
   6   7   3      128.17      121.80      6.20 o
   7   7   3       67.52       61.43     16.95 o
  -6   8   3        1.78        3.72      3.42 o
  -5   8   3       36.79       41.19      4.82 o
  -4   8   3       56.14       64.65      5.56 o
  -3   8   3      177.68      189.12     10.77 o
  -2   8   3      138.72      131.50      5.88 o
  -1   8   3      630.31      577.42     25.94 o
   0   8   3      162.45      180.81     10.33 o
   1   8   3       27.65       29.49      1.79 o
   2   8   3      193.22      204.48     26.28 o
   3   8   3       10.60        9.42      2.57 o
   4   8   3        4.41        4.19      1.65 o
   5   8   3       86.40       99.00     14.41 o
   6   8   3        1.44        1.74      2.13 o
   7   8   3      163.40      142.54     36.79 o
  -6   9   3       65.27       57.69     15.96 o
  -5   9   3      126.16      114.65     10.26 o
  -4   9   3      109.57      111.63      7.07 o
  -3   9   3       74.76       69.54      5.74 o
  -2   9   3        0.96        3.48      2.60 o
  -1   9   3      694.73      712.34     31.48 o
   0   9   3       12.80       16.14      2.46 o
   1   9   3       57.55       53.48      2.33 o
   2   9   3       75.68       92.20      9.83 o
   3   9   3       66.82       70.93      9.46 o
   4   9   3       43.79       46.97      5.29 o
   5   9   3        6.80        3.42      1.59 o
   6   9   3       11.83       13.98      3.16 o
  -5  10   3      391.33      332.66     83.70 o
  -4  10   3       49.41       44.14      6.41 o
  -3  10   3       22.41       21.77      6.44 o
  -2  10   3       11.29       14.00      3.29 o
  -1  10   3       61.27       52.10      3.61 o
   0  10   3        2.87        4.67      1.59 o
   1  10   3      564.75      575.72     27.18 o
   2  10   3        3.20        3.68      1.44 o
   3  10   3      131.94      142.17     11.43 o
   4  10   3       18.25       23.09      2.64 o
   5  10   3        1.31        5.22      4.87 o
  -4  11   3       25.43       13.63      4.50 o
  -3  11   3        0.53        4.82      2.77 o
  -2  11   3       15.12       17.64      3.32 o
  -1  11   3       70.75       68.08      6.20 o
   0  11   3        5.29        4.84      1.63 o
   1  11   3        1.07       -0.54      4.12 o
   2  11   3      151.73      220.87     19.55 o
   3  11   3        7.68       17.06      4.23 o
   4  11   3      168.13      178.81     35.63 o
  -3  12   3        0.08       -1.80      2.34 o
  -2  12   3       51.53       35.76      3.63 o
  -1  12   3       24.96       26.67      3.07 o
   0  12   3        4.65        6.12      3.72 o
   1  12   3       10.33        8.94      5.42 o
   2  12   3        2.10        2.66      1.83 o
   3  12   3        0.91       -0.88      2.39 o
  -2  13   3       71.48       80.91     15.08 o
  -1  13   3       22.44       24.04      3.83 o
   0  13   3       12.72       11.25      2.47 o
   1  13   3       29.31       33.41      7.89 o
  -1 -10   4       27.32       20.29      3.59 o
   0 -10   4       22.93       16.90      3.40 o
   1 -10   4       92.76       99.02     19.21 o
   2 -10   4       74.47       87.39     15.99 o
   3 -10   4       22.00       31.66      4.86 o
  -3  -9   4       41.51       39.42     12.92 o
  -2  -9   4        9.48       10.72      3.42 o
  -1  -9   4        1.72        1.57      2.04 o
   0  -9   4       34.71       38.12      7.32 o
   1  -9   4        6.71        3.68      1.54 o
   2  -9   4       79.98       68.59      4.44 o
   3  -9   4       27.11       37.05      6.07 o
   4  -9   4        7.69        5.05      3.23 o
   5  -9   4       49.11       61.65     17.12 o
  -4  -8   4       61.92       66.85     20.16 o
  -3  -8   4       37.96       32.06      6.30 o
  -2  -8   4      125.97      136.36     16.94 o
  -1  -8   4       29.62       26.29      3.64 o
   0  -8   4        0.94        0.68      0.93 o
   1  -8   4      200.22      209.89      9.98 o
   2  -8   4       15.07        9.52      2.84 o
   3  -8   4      503.27      527.36     12.54 o
   4  -8   4      266.54      324.19     22.05 o
   5  -8   4      276.72      321.62    103.61 o
   6  -8   4        8.60        4.54      3.97 o
  -4  -7   4       35.36       48.87     15.41 o
  -3  -7   4       42.60       31.82      5.28 o
  -2  -7   4       15.10        7.58      6.87 o
  -1  -7   4      149.21      161.51      5.58 o
   0  -7   4      412.35      434.09     16.42 o
   1  -7   4       90.37       97.12      6.04 o
   2  -7   4      459.50      469.88     21.39 o
   3  -7   4        0.54        8.25      4.80 o
   4  -7   4        8.36        7.30      3.90 o
   5  -7   4       15.18       19.02      5.05 o
   6  -7   4       72.70       49.73     14.91 o
  -5  -6   4       33.57       42.01      8.88 o
  -4  -6   4      209.18      260.33     26.21 o
  -3  -6   4      236.43      226.36     29.10 o
  -2  -6   4      607.78      666.34     24.86 o
  -1  -6   4     1327.38     1431.85     54.44 o
   0  -6   4      284.62      291.42     16.91 o
   1  -6   4      532.03      529.70     23.43 o
   2  -6   4       45.10       42.24      5.42 o
   3  -6   4      315.09      333.52     16.40 o
   4  -6   4        0.83        2.13      3.34 o
   5  -6   4       45.29       54.47      6.20 o
   6  -6   4        0.15        8.08      4.34 o
   7  -6   4       68.72       57.41     16.19 o
  -6  -5   4       12.06       21.18      9.11 o
  -5  -5   4       15.29       16.57      4.48 o
  -4  -5   4      261.78      260.04     19.93 o
  -3  -5   4      180.52      180.02     26.74 o
  -2  -5   4      129.02      139.22      7.00 o
  -1  -5   4        3.45        1.25      0.93 o
   0  -5   4       50.39       58.80      5.63 o
   1  -5   4      148.15      132.80      5.11 o
   2  -5   4      118.44      106.89      5.91 o
   3  -5   4      217.00      203.01     14.52 o
   4  -5   4       47.85       52.10      5.72 o
   5  -5   4      218.32      245.13     11.34 o
   6  -5   4       76.48       86.04     22.63 o
   7  -5   4       27.35       24.25      4.27 o
  -6  -4   4       79.74       73.84     21.00 o
  -5  -4   4        6.04       12.48      6.97 o
  -4  -4   4       33.97       29.18      7.06 o
  -3  -4   4      124.43      142.11     23.45 o
  -2  -4   4      213.32      215.78     14.72 o
  -1  -4   4       89.49       91.48      5.56 o
   0  -4   4       62.10       50.11      4.37 o
   1  -4   4       15.29       15.86      3.59 o
   2  -4   4      243.28      205.11      6.66 o
   3  -4   4      433.60      452.97     21.67 o
   4  -4   4       23.19       23.53      6.20 o
   6  -4   4       29.68       24.90      5.22 o
   7  -4   4       11.86       21.68      5.92 o
   8  -4   4      182.12      202.95     51.83 o
  -6  -3   4       23.45        8.93      5.89 o
  -5  -3   4      485.85      483.57     15.79 o
  -4  -3   4        2.44        2.57      9.15 o
  -3  -3   4      185.17      213.40     33.30 o
  -2  -3   4        0.40        0.40      1.38 o
  -1  -3   4        0.30        3.51      0.83 o
   0  -3   4       34.51       40.07      3.13 o
   1  -3   4      831.29      819.33     19.64 o
   2  -3   4      273.78      276.11      7.66 o
   3  -3   4       37.06       47.17      4.04 o
   4  -3   4       27.03       19.56      2.54 o
   5  -3   4      174.04      169.41     13.59 o
   6  -3   4       30.15       36.70      5.58 o
   7  -3   4        1.51        8.84      4.23 o
   8  -3   4        0.42        8.48      5.13 o
  -7  -2   4        4.14        7.23      3.41 o
  -6  -2   4        1.54       10.22      5.02 o
  -5  -2   4        4.62       16.60      6.07 o
  -4  -2   4       35.81       22.77      6.24 o
  -3  -2   4      137.59      160.71     25.65 o
  -2  -2   4      676.67      675.55     13.43 o
  -1  -2   4        7.86        5.36      0.66 o
   0  -2   4     3328.41     3336.90     28.84 o
   1  -2   4       11.71       26.19      3.29 o
   2  -2   4       37.99       29.18      3.09 o
   3  -2   4      157.45      142.79      5.38 o
   4  -2   4     1502.93     1512.94     65.61 o
   5  -2   4      107.05      122.80      7.81 o
   6  -2   4       17.47       26.38      4.82 o
   7  -2   4       63.00       68.32      7.27 o
   8  -2   4       13.60       13.69      5.97 o
  -7  -1   4        5.32        1.57      2.95 o
  -6  -1   4       44.88       31.25      6.69 o
  -5  -1   4        0.87        9.95      5.61 o
  -4  -1   4        0.85        3.82      4.97 o
  -3  -1   4      394.54      451.98     22.59 o
  -2  -1   4      480.92      463.12     14.71 o
  -1  -1   4      992.22     1036.20     14.19 o
   0  -1   4      213.16      214.42      7.23 o
   1  -1   4        0.30        0.55      0.23 o
   2  -1   4     1596.48     1469.68     15.97 o
   3  -1   4      982.12     1010.02     23.40 o
   4  -1   4        2.82        4.51      2.42 o
   5  -1   4     1461.47     1581.38    158.66 o
   6  -1   4       28.56       27.69      5.38 o
   7  -1   4       61.49       60.41      5.68 o
   8  -1   4       19.79       19.74      4.34 o
  -7   0   4       93.81       66.99     19.80 o
  -6   0   4        0.57        5.29      2.56 o
  -5   0   4       14.67       19.84      4.18 o
  -4   0   4      221.85      253.27     40.50 o
  -3   0   4      245.40      271.77      9.68 o
  -2   0   4     1448.66     1586.02     35.97 o
  -1   0   4       10.33        9.83      1.63 o
   0   0   4       33.17       39.55      3.06 o
   1   0   4     3116.19     2960.53     16.37 o
   2   0   4       30.39       19.60      2.37 o
   3   0   4       37.19       31.74      2.06 o
   4   0   4       92.68      105.65      5.46 o
   5   0   4      415.85      389.71     36.30 o
   6   0   4        2.29        4.74      2.21 o
   7   0   4        7.19       10.30      2.85 o
   8   0   4        4.83        4.32      1.52 o
  -7   1   4        0.00        8.44      5.09 o
  -6   1   4      356.00      334.05     50.25 o
  -5   1   4       31.95       32.35      5.76 o
  -4   1   4      537.05      564.88     28.21 o
  -3   1   4     1459.76     1522.45     39.15 o
  -2   1   4        3.70        6.12      3.42 o
  -1   1   4      336.94      354.20      5.12 o
   0   1   4        0.02        0.43      0.70 o
   1   1   4       24.91       19.19      1.26 o
   2   1   4      585.23      653.73      8.57 o
   3   1   4      423.32      447.53     12.21 o
   4   1   4      770.24      795.40     61.14 o
   5   1   4      320.22      364.04     13.64 o
   6   1   4       61.24       63.86      5.19 o
   7   1   4       43.20       40.40      8.58 o
   8   1   4        0.24        4.63      3.80 o
  -7   2   4      173.74      162.40     65.15 o
  -6   2   4       37.82       55.74      9.82 o
  -5   2   4       56.04       70.11     10.98 o
  -4   2   4      109.70      100.20     16.40 o
  -3   2   4       75.68      103.57     14.25 o
  -2   2   4       27.18       20.64      4.24 o
  -1   2   4       14.83       18.63      3.06 o
   0   2   4       60.31       60.95      3.14 o
   1   2   4      801.86      796.95      6.05 o
   2   2   4     2538.50     2678.64     20.24 o
   3   2   4      215.58      199.33      7.35 o
   4   2   4      514.88      521.14     15.12 o
   5   2   4       10.19        7.56      1.07 o
   6   2   4        0.77        1.64      2.98 o
   7   2   4       86.54       86.91      4.77 o
   8   2   4       33.11       33.54      7.92 o
  -7   3   4        1.21        6.50      1.99 o
  -6   3   4      105.27      123.55     20.21 o
  -5   3   4        0.14       10.68      5.28 o
  -4   3   4        9.74        8.71      3.12 o
  -3   3   4        9.78       23.00      4.14 o
  -2   3   4      244.07      304.48     15.91 o
  -1   3   4      243.18      249.22      6.58 o
   0   3   4       30.11       27.84      2.83 o
   1   3   4     4572.54     4415.99     43.53 o
   2   3   4     1664.66     1587.36     15.92 o
   3   3   4       45.27       37.65      1.80 o
   4   3   4      928.07     1009.57     17.42 o
   5   3   4        1.56        7.85      2.28 o
   6   3   4       29.02       35.62      8.12 o
   7   3   4        5.59        2.37      1.51 o
   8   3   4      149.41      180.60     43.64 o
  -7   4   4        0.76        2.48      3.74 o
  -6   4   4        3.87        4.81      2.22 o
  -5   4   4      273.47      330.51     22.78 o
  -4   4   4       86.42      110.16     10.42 o
  -3   4   4        2.64        2.04      1.80 o
  -2   4   4       35.14       52.88      4.44 o
  -1   4   4       16.81       24.04      3.08 o
   0   4   4       36.20       50.41      4.02 o
   1   4   4       58.89       41.67      4.96 o
   2   4   4        5.11        5.45      0.79 o
   3   4   4        0.72        3.03      0.72 o
   4   4   4        2.58        3.11      3.36 o
   5   4   4        0.44        0.68      1.23 o
   6   4   4        1.26        5.69      1.67 o
   7   4   4      135.30      147.98      5.57 o
   8   4   4      159.72      161.35     31.37 o
  -7   5   4        2.03        8.67      3.37 o
  -6   5   4      421.42      413.66     26.62 o
  -5   5   4       98.93      100.61      8.62 o
  -4   5   4        0.52        1.15      6.58 o
  -3   5   4        0.63       10.65      3.78 o
  -2   5   4      755.60      762.61     19.18 o
  -1   5   4        7.40       23.43      2.99 o
   0   5   4        0.41        2.48      1.48 o
   1   5   4      508.50      439.45     13.70 o
   2   5   4      687.18      656.90     11.46 o
   3   5   4       13.29       10.93      1.76 o
   4   5   4      136.35      127.96      5.19 o
   5   5   4      138.52      139.03      5.41 o
   6   5   4       17.99       13.48      6.93 o
   7   5   4       82.18       99.36      6.65 o
   8   5   4      109.06      107.68     21.32 o
  -7   6   4        6.34        6.76      2.03 o
  -6   6   4       34.85       34.33      4.77 o
  -5   6   4        2.01        6.17      2.47 o
  -4   6   4       92.95       94.71     13.43 o
  -3   6   4      771.60      807.07     37.34 o
  -2   6   4       95.61      108.94     15.10 o
  -1   6   4        0.52        5.62      2.13 o
   0   6   4      400.93      394.28     13.86 o
   1   6   4      112.87       99.43      7.70 o
   2   6   4      244.81      239.54      7.45 o
   3   6   4     1481.88     1532.72     65.95 o
   4   6   4        0.93        4.24      2.36 o
   5   6   4       18.44       15.83      2.19 o
   6   6   4       61.93       61.22      9.36 o
   7   6   4       69.28       69.62     10.22 o
   8   6   4        1.87        1.66      1.68 o
  -6   7   4      237.28      254.80     59.28 o
  -5   7   4      143.91      145.47      9.48 o
  -4   7   4        6.44       11.04      3.32 o
  -3   7   4      642.75      677.30     43.83 o
  -2   7   4      140.74      155.18      7.72 o
  -1   7   4      764.58      701.46     32.02 o
   0   7   4        1.65        4.92      3.54 o
   1   7   4      450.87      476.88     14.69 o
   2   7   4      207.10      176.79     17.01 o
   3   7   4       13.21       14.22      1.94 o
   4   7   4      188.44      177.02     12.27 o
   5   7   4       13.02       17.25      4.57 o
   6   7   4        5.66       10.10      2.60 o
   7   7   4       19.34       27.56      6.89 o
  -6   8   4       30.43       15.68      4.66 o
  -5   8   4      147.11      131.67      9.83 o
  -4   8   4      107.94      109.27      6.33 o
  -3   8   4       12.23       21.88      2.95 o
  -2   8   4       32.52       28.44      4.80 o
  -1   8   4       11.74       11.41      2.47 o
   0   8   4        1.71        3.45      2.29 o
   1   8   4      355.12      370.20     12.39 o
   2   8   4      162.67      148.94     13.31 o
   3   8   4       80.76       75.52     10.58 o
   4   8   4       81.27       82.07      7.73 o
   5   8   4      309.11      317.65     15.75 o
   6   8   4      198.59      231.13     17.93 o
   7   8   4       10.38        2.30      3.32 o
  -6   9   4        8.93        5.51      3.64 o
  -5   9   4       25.06       18.17      4.15 o
  -4   9   4        5.54        3.77      3.00 o
  -3   9   4      538.46      554.64     28.75 o
  -2   9   4      533.73      495.93     21.74 o
  -1   9   4      272.80      252.44     12.43 o
   0   9   4      481.45      480.23     21.48 o
   1   9   4      343.55      359.91     16.45 o
   2   9   4      165.29      167.28     22.63 o
   3   9   4      328.07      342.86     34.49 o
   4   9   4      232.00      251.90     10.93 o
   5   9   4       11.18       12.21      3.87 o
   6   9   4       28.75       23.56      3.94 o
  -5  10   4        0.47       -0.36      2.56 o
  -4  10   4        5.96        7.82      3.42 o
  -3  10   4        0.40        0.93      2.39 o
  -2  10   4      159.61      152.88      7.10 o
  -1  10   4        6.47        8.43      3.12 o
   0  10   4      172.66      191.69      7.49 o
   1  10   4      172.94      189.47      7.89 o
   2  10   4       90.75      131.66     12.97 o
   3  10   4        0.26        0.26      1.97 o
   4  10   4       18.86       17.85      7.58 o
   5  10   4       15.98       18.48      4.39 o
   6  10   4        0.78        4.47      3.05 o
  -4  11   4        0.35        3.57      2.77 o
  -3  11   4       83.46       81.89      7.73 o
  -2  11   4        3.65        8.73      3.44 o
  -1  11   4      115.20      114.58      7.15 o
   0  11   4      294.29      312.25      5.73 o
   1  11   4       33.94       32.43      1.93 o
   2  11   4       82.23      109.61     12.52 o
   3  11   4      259.93      299.09     33.91 o
   4  11   4       21.28       24.53      2.78 o
   5  11   4        4.34        2.80      2.01 o
  -3  12   4        1.80       14.02      4.84 o
  -2  12   4       63.44       73.07     17.10 o
  -1  12   4      103.68      100.45      6.19 o
   0  12   4        4.52        5.97      2.18 o
   1  12   4      148.68      132.42     19.39 o
   2  12   4       10.55       16.35      3.84 o
   3  12   4        2.48       11.49      3.67 o
   4  12   4       14.63       23.10      5.17 o
  -2  13   4       11.47        5.33      3.55 o
  -1  13   4        0.09        6.30      2.65 o
   0  13   4       49.75       56.54     10.76 o
   1  13   4       95.81       92.60     26.41 o
   2  13   4       35.82       37.03     11.41 o
   1 -10   5       16.53       16.92      4.34 o
  -2  -9   5        0.20        3.99      1.99 o
  -1  -9   5        1.17        2.03      1.00 o
   0  -9   5       41.83       30.56     11.34 o
   1  -9   5        5.01        4.72      4.89 o
   2  -9   5        0.59        2.75      1.39 o
   3  -9   5       25.68       29.03      4.51 o
   4  -9   5      181.95      258.93     65.48 o
  -3  -8   5        0.72        7.12      3.65 o
  -2  -8   5        5.77        8.48      5.13 o
  -1  -8   5        5.73        3.78      1.35 o
   0  -8   5       19.52       16.02      2.05 o
   1  -8   5        0.72        4.12      2.06 o
   2  -8   5        6.69        6.72      4.41 o
   3  -8   5        2.96        8.71      5.35 o
   4  -8   5        0.80       11.37      3.84 o
   5  -8   5       12.18        8.30      4.44 o
  -4  -7   5      167.01      190.03     61.11 o
  -3  -7   5       90.70       91.52     31.25 o
  -2  -7   5       29.40       21.91      3.89 o
  -1  -7   5       61.94       51.27      9.65 o
   0  -7   5       61.32       60.95      8.79 o
   1  -7   5       86.40       80.64      8.11 o
   2  -7   5       42.24       52.86      3.57 o
   3  -7   5      119.85      118.84      7.19 o
   4  -7   5       42.57       43.58      6.56 o
   5  -7   5       85.06      104.67     12.35 o
   6  -7   5       26.20       26.86      7.46 o
  -4  -6   5        0.01        5.16      3.06 o
  -3  -6   5      269.68      295.38     27.07 o
  -2  -6   5      203.97      207.74     13.84 o
  -1  -6   5      130.70      151.24     20.30 o
   0  -6   5      184.89      189.00     14.10 o
   1  -6   5      604.53      649.40     19.25 o
   2  -6   5        4.49        2.33      3.28 o
   3  -6   5       13.51       13.21      5.39 o
   4  -6   5      154.82      162.07      8.99 o
   5  -6   5        1.95       11.23      5.88 o
   6  -6   5        0.11        3.32      3.87 o
   7  -6   5        7.76        9.52      4.61 o
  -5  -5   5        8.22       12.14      4.60 o
  -4  -5   5       47.16       62.83     10.67 o
  -3  -5   5      343.46      339.50     24.96 o
  -2  -5   5      141.09      135.14     12.34 o
  -1  -5   5      183.23      196.28     17.45 o
   0  -5   5        2.68        5.37      3.46 o
   1  -5   5      111.74      101.77      3.18 o
   2  -5   5       96.47       85.09      6.51 o
   3  -5   5      498.12      496.26     31.94 o
   4  -5   5      497.62      507.36     28.08 o
   5  -5   5       94.54      101.54      7.88 o
   6  -5   5      332.26      382.13     25.86 o
   7  -5   5        5.49        6.34      5.58 o
  -5  -4   5       57.59       72.69     25.06 o
  -4  -4   5        0.33        1.73      2.63 o
  -3  -4   5      197.18      209.29     32.09 o
  -2  -4   5        0.04        3.71      1.75 o
  -1  -4   5        3.23        5.84      3.45 o
   0  -4   5        0.20        0.24      1.86 o
   1  -4   5      661.49      606.23     19.03 o
   2  -4   5       89.63       98.12      5.76 o
   3  -4   5      163.15      162.27     17.78 o
   4  -4   5       84.07       81.87      6.33 o
   5  -4   5       69.80       24.55      5.29 o
   6  -4   5      263.68      283.10     10.98 o
   7  -4   5        5.69        6.31      3.81 o
   8  -4   5       92.75       70.63     19.67 o
  -5  -3   5        0.87       -1.64      4.56 o
  -4  -3   5      591.10      582.08     12.79 o
  -3  -3   5       72.81      101.97     14.39 o
  -2  -3   5        9.17        8.82      1.88 o
  -1  -3   5      252.19      239.52     14.17 o
   0  -3   5      194.38      194.14      7.91 o
   1  -3   5       49.05       36.60      3.52 o
   2  -3   5      159.67      167.62      6.61 o
   3  -3   5      127.87      124.54      6.07 o
   4  -3   5        5.39        3.12      3.34 o
   5  -3   5       30.38       40.37      6.56 o
   6  -3   5      228.97      242.19     10.08 o
   7  -3   5       30.35       39.31      5.82 o
   8  -3   5      136.42      152.39     39.31 o
  -6  -2   5        0.28       12.51      3.88 o
  -5  -2   5        2.50       -3.41      4.36 o
  -4  -2   5      124.61      118.02     12.69 o
  -3  -2   5       13.95       15.59      5.46 o
  -2  -2   5        0.05        4.09      2.44 o
  -1  -2   5       79.34       83.48      9.33 o
   0  -2   5      244.57      225.58     19.87 o
   1  -2   5     1114.09     1090.97     24.87 o
   2  -2   5       35.83       31.43      4.33 o
   3  -2   5      308.44      310.36      8.17 o
   4  -2   5        5.26       13.07      4.57 o
   5  -2   5       29.81       23.85      4.87 o
   6  -2   5      219.28      216.01     12.55 o
   7  -2   5       36.62       34.92      4.99 o
   8  -2   5      380.41      412.03    103.52 o
  -6  -1   5        2.48        6.15      2.30 o
  -5  -1   5      108.81      107.62     18.33 o
  -4  -1   5       46.06       41.56      8.48 o
  -3  -1   5      194.91      200.52     13.13 o
  -2  -1   5      138.09      143.87      6.86 o
  -1  -1   5      257.69      281.76      4.30 o
   0  -1   5       63.64       79.47     11.27 o
   1  -1   5      485.72      516.59      4.92 o
   2  -1   5        0.04        1.91      2.53 o
   3  -1   5     2209.75     2287.05     18.09 o
   4  -1   5      145.61      141.25      6.61 o
   5  -1   5       30.99       27.89      5.79 o
   6  -1   5       14.51       16.75      5.06 o
   7  -1   5        5.78        6.51      3.58 o
   8  -1   5        0.04        7.65      3.06 o
  -7   0   5       95.08       98.78     28.18 o
  -6   0   5       28.49       32.78      8.15 o
  -5   0   5       10.69        7.61      2.75 o
  -4   0   5        0.84        6.24      3.68 o
  -3   0   5       46.97       43.59      5.62 o
  -2   0   5      102.46       98.00      6.46 o
  -1   0   5      199.53      217.70     11.26 o
   0   0   5        2.36        3.91      0.80 o
   1   0   5        0.37        2.59      1.73 o
   2   0   5      513.45      497.09      8.73 o
   3   0   5        0.10        2.08      2.37 o
   4   0   5      133.88      132.31      6.25 o
   5   0   5       31.06       31.46      4.77 o
   6   0   5        2.42        0.01      2.85 o
   7   0   5      600.55      601.63     12.82 o
   8   0   5       11.45        8.07      3.10 o
  -7   1   5      337.62      326.72     96.98 o
  -6   1   5       31.62       32.25      8.76 o
  -5   1   5      324.28      302.71     23.66 o
  -4   1   5        0.09        5.79      4.95 o
  -3   1   5        6.88       13.90      5.28 o
  -2   1   5       17.64       17.37      3.54 o
  -1   1   5       26.75       42.24      3.47 o
   0   1   5       67.52       68.65      2.66 o
   1   1   5      556.55      529.11     12.44 o
   2   1   5        0.31        1.22      0.50 o
   3   1   5     1250.62     1190.89     21.30 o
   4   1   5      534.67      582.76     11.88 o
   5   1   5      276.14      291.04     21.88 o
   6   1   5       44.54       44.82      7.84 o
   7   1   5      162.12      165.36      7.58 o
   8   1   5        1.30        5.22      1.87 o
  -7   2   5       61.87       69.28     19.74 o
  -6   2   5       30.17       26.81      7.22 o
  -5   2   5       28.00       13.86      4.00 o
  -4   2   5     1274.06     1345.88     59.50 o
  -3   2   5      230.55      239.94     19.38 o
  -2   2   5       33.76       31.36      4.60 o
  -1   2   5      262.09      256.50      6.64 o
   0   2   5     1151.27     1180.20     10.44 o
   1   2   5      158.99      157.52      2.71 o
   2   2   5     1752.20     1761.71     10.63 o
   3   2   5     1211.31     1264.69     25.90 o
   5   2   5       37.34       48.75      4.90 o
   6   2   5      547.12      576.44     43.07 o
   7   2   5      237.68      250.51     16.45 o
   8   2   5      110.24      119.14     28.69 o
  -7   3   5       36.95       63.34     18.42 o
  -6   3   5       67.84       91.69     19.51 o
  -5   3   5       26.85       25.19      6.21 o
  -4   3   5       23.32       26.57      5.52 o
  -3   3   5       74.45       84.88     11.72 o
  -2   3   5       92.27       98.54     14.45 o
  -1   3   5        3.92       15.50      2.86 o
   0   3   5        2.73        7.10      2.07 o
   1   3   5      124.04      123.30      4.96 o
   2   3   5      321.51      301.80      5.25 o
   3   3   5        4.22        7.77      0.75 o
   4   3   5       76.30       69.17      3.64 o
   5   3   5        1.91        3.81      2.17 o
   6   3   5       16.91       14.81      3.11 o
   7   3   5       35.24       31.61      6.22 o
   8   3   5       48.93       38.28      6.84 o
  -7   4   5        1.14        2.69      2.57 o
  -6   4   5        8.06       15.82      5.71 o
  -5   4   5       84.49      128.24     25.42 o
  -4   4   5      667.61      905.58    192.34 o
  -3   4   5      418.72      474.77     33.43 o
  -2   4   5      841.78     1010.77     30.62 o
  -1   4   5      269.66      293.98     12.44 o
   0   4   5       28.66       35.82      3.14 o
   1   4   5        0.91        3.68      0.88 o
   2   4   5      163.34      167.79      4.90 o
   3   4   5      343.35      306.57      5.13 o
   4   4   5      412.21      390.92     12.80 o
   5   4   5      309.41      314.20     15.98 o
   6   4   5      134.61      127.10      8.88 o
   7   4   5       75.40       73.93      3.92 o
   8   4   5       85.08       88.73     21.13 o
  -7   5   5       12.35       10.51      2.53 o
  -6   5   5       71.92       83.29      8.53 o
  -5   5   5      111.47      106.60     10.09 o
  -4   5   5       14.41       18.25      3.54 o
  -3   5   5      267.53      282.59     14.80 o
  -2   5   5       24.40       21.88      6.35 o
  -1   5   5     1755.60     1887.90     46.49 o
   0   5   5        0.05        5.98      2.03 o
   1   5   5        2.82        7.85      1.80 o
   2   5   5      633.93      620.48      9.27 o
   3   5   5      266.67      255.39      9.15 o
   4   5   5        0.42        1.71      1.42 o
   5   5   5       32.26       33.46      3.69 o
   6   5   5      107.47      101.40      3.77 o
   7   5   5        9.94       13.08      4.24 o
   8   5   5       18.83       11.03      2.64 o
  -6   6   5       35.19       30.13      5.23 o
  -5   6   5       74.56       63.01      6.81 o
  -4   6   5      165.69      175.87     23.30 o
  -3   6   5       90.80       97.49     14.07 o
  -2   6   5      391.76      382.11     28.51 o
  -1   6   5        0.20       -0.16      3.31 o
   0   6   5     1366.01     1392.24     23.36 o
   1   6   5       19.05       12.20      1.75 o
   2   6   5     1300.01     1271.69     21.92 o
   3   6   5        3.82        5.30      1.83 o
   4   6   5        6.02        8.22      4.44 o
   5   6   5      200.78      198.30      7.03 o
   6   6   5       66.31       75.67      5.83 o
   7   6   5       69.35       68.87      4.86 o
   8   6   5        2.80        3.96      3.72 o
  -6   7   5        3.62        9.50      2.65 o
  -5   7   5       36.29       46.87      7.26 o
  -4   7   5       54.62       53.81      7.68 o
  -3   7   5        0.01        6.90      2.88 o
  -2   7   5       98.45      126.73     14.68 o
  -1   7   5      229.62      227.77     23.00 o
   0   7   5      100.71       81.31     16.02 o
   1   7   5     1220.50     1184.94     28.77 o
   2   7   5       23.20       23.73      1.63 o
   3   7   5      125.44      117.85      8.99 o
   4   7   5        8.98        9.51      2.15 o
   5   7   5      260.67      267.26      9.56 o
   6   7   5      169.13      162.68      6.66 o
   7   7   5      185.77      269.52     94.42 o
  -6   8   5        8.89        3.75      6.50 o
  -5   8   5       12.14        8.11      4.82 o
  -4   8   5      233.99      238.17     30.03 o
  -3   8   5       85.57       98.61     13.66 o
  -2   8   5       27.44       34.52      7.00 o
  -1   8   5      217.85      208.44     15.73 o
   0   8   5       65.20       73.52      7.46 o
   1   8   5       39.04       37.13      1.90 o
   2   8   5       70.99       63.53      6.41 o
   3   8   5      238.30      269.89     31.53 o
   4   8   5       99.24       89.19     12.07 o
   5   8   5        1.22        7.99      2.15 o
   6   8   5       22.00       13.53      5.25 o
   7   8   5       80.02      109.95     29.23 o
  -5   9   5        3.01       -0.74      2.19 o
  -4   9   5     1172.61     1195.58     29.36 o
  -3   9   5      486.44      478.06     10.60 o
  -2   9   5     1297.42     1335.59     54.34 o
  -1   9   5       46.06       41.58      3.66 o
   0   9   5       68.10       77.02      4.75 o
   1   9   5      302.41      299.13     14.14 o
   2   9   5      205.83      195.63     23.84 o
   3   9   5       27.26       33.93      4.80 o
   4   9   5      223.16      231.98     36.29 o
   5   9   5       31.23       44.19     10.19 o
   6   9   5       12.00       16.70      3.04 o
  -5  10   5        0.42        4.72      4.27 o
  -4  10   5       16.77       16.71      3.87 o
  -3  10   5      181.75      165.75      7.30 o
  -2  10   5       14.44        5.89      3.18 o
  -1  10   5      279.09      268.61     10.36 o
   0  10   5        7.88        5.40      3.18 o
   1  10   5      300.58      308.50     12.12 o
   2  10   5       63.89       75.86     11.62 o
   3  10   5        6.91        5.22      2.83 o
   4  10   5       60.44       66.47      5.77 o
   5  10   5       62.12       69.19     17.31 o
   6  10   5       11.07       10.64      3.46 o
  -4  11   5       88.37       83.28     21.59 o
  -3  11   5       44.07       44.28      6.15 o
  -2  11   5        1.75        4.04      2.17 o
  -1  11   5        0.19        1.75      1.58 o
   0  11   5        0.62        2.44      8.77 o
   1  11   5       59.24       55.34      2.26 o
   2  11   5        7.71        8.15      4.74 o
   3  11   5        0.66        0.23      2.10 o
   4  11   5       38.51       41.46      5.96 o
   5  11   5       11.06        9.78      2.64 o
  -3  12   5        1.04        1.50      2.37 o
  -2  12   5       10.75        6.96      2.32 o
  -1  12   5       51.40       52.91      4.35 o
   0  12   5      114.61      120.50      7.46 o
   1  12   5      252.26      268.38     13.96 o
   2  12   5       36.32       35.02      6.70 o
   3  12   5        3.79       10.47      3.59 o
   4  12   5        7.13        3.63      4.08 o
  -2  13   5       24.63       28.10      5.92 o
  -1  13   5       28.39       25.88      4.00 o
   0  13   5       27.87       17.99      9.60 o
   1  13   5        6.55       11.21      5.20 o
   2  13   5        1.26        5.64      3.09 o
   0  -9   6       23.99       22.17      6.67 o
   1  -9   6        4.29        7.07      2.79 o
   2  -9   6       17.34       16.44      6.70 o
   3  -9   6        1.88        2.22      1.78 o
  -2  -8   6       10.30        7.60      4.05 o
  -1  -8   6       26.16       36.60     10.90 o
   0  -8   6        3.19        1.91      1.42 o
   1  -8   6       99.17       84.77     23.46 o
   2  -8   6       13.89        9.17      1.54 o
   3  -8   6        0.23        4.63      4.20 o
   4  -8   6       10.14       16.30      6.18 o
   5  -8   6        0.89        4.31      3.95 o
  -3  -7   6        1.89        8.94      4.24 o
  -2  -7   6       27.57       26.59      4.46 o
  -1  -7   6        0.06        4.74      2.10 o
   0  -7   6      188.29      190.31     17.00 o
   1  -7   6       25.94       26.85      4.26 o
   2  -7   6       34.81       42.64      3.00 o
   3  -7   6       51.56       62.49      7.48 o
   4  -7   6       59.23       68.02      9.07 o
   5  -7   6        9.69       16.27      5.72 o
   6  -7   6        0.50        5.39      4.28 o
  -4  -6   6        0.02        3.59      2.57 o
  -3  -6   6       52.89       66.30     24.68 o
  -2  -6   6        0.45       -0.85      1.90 o
  -1  -6   6      679.65      731.00     29.99 o
   0  -6   6       95.11      102.42      9.17 o
   1  -6   6      880.09      883.01     22.61 o
   2  -6   6      582.67      617.51     10.14 o
   3  -6   6      712.91      777.91     19.49 o
   4  -6   6      246.24      272.29     10.61 o
   5  -6   6      209.19      228.02     17.21 o
   6  -6   6       50.79       49.05     14.28 o
  -4  -5   6        0.00       -2.73      3.58 o
  -3  -5   6       62.80       65.11     10.58 o
  -2  -5   6       38.19       39.83      6.28 o
  -1  -5   6        0.77        4.34      1.58 o
   0  -5   6      303.16      338.87     20.79 o
   1  -5   6       10.24        4.53      4.90 o
   2  -5   6      171.62      159.52     21.23 o
   3  -5   6       44.78       41.96      6.81 o
   4  -5   6       87.56       83.35      7.73 o
   5  -5   6      306.55      336.01     11.46 o
   6  -5   6       51.31       65.96      7.48 o
   7  -5   6       56.58       57.49     15.71 o
  -5  -4   6      122.34      114.45     29.89 o
  -4  -4   6       30.23       25.08      8.14 o
  -3  -4   6      260.98      295.49     37.48 o
  -2  -4   6      310.68      300.74     10.80 o
  -1  -4   6      227.90      226.95     13.56 o
   0  -4   6       33.65       27.10      5.23 o
   1  -4   6       49.22       41.74      4.92 o
   2  -4   6      120.36      105.42      6.66 o
   3  -4   6       66.10       99.07      8.88 o
   4  -4   6       35.03       45.73      7.04 o
   5  -4   6       40.38       61.73      7.30 o
   6  -4   6        2.56        0.29      3.22 o
   7  -4   6        0.82        1.12      3.42 o
  -5  -3   6        8.17       10.47      5.03 o
  -4  -3   6       66.61       54.78      4.56 o
  -3  -3   6       10.17        3.94      1.54 o
  -2  -3   6       69.27       55.19      8.08 o
  -1  -3   6        4.96        9.55      4.20 o
   0  -3   6       79.23       92.12     11.39 o
   1  -3   6      213.54      192.08     22.50 o
   2  -3   6     1072.58     1111.72     49.12 o
   3  -3   6      132.13      138.34      7.42 o
   4  -3   6      703.03      680.31     42.96 o
   5  -3   6        2.12        0.62      0.32 o
   6  -3   6        5.66        6.33      3.75 o
   7  -3   6       28.87       51.45      7.63 o
   8  -3   6       62.82       64.78     17.90 o
  -6  -2   6       41.92       47.86     13.73 o
  -5  -2   6       79.00       68.91      9.39 o
  -4  -2   6        7.26        4.96      4.53 o
  -3  -2   6      200.72      197.55      8.74 o
  -2  -2   6       88.25       88.23     17.02 o
  -1  -2   6      694.17      683.02     22.37 o
   0  -2   6       73.79       66.48      9.43 o
   1  -2   6      295.50      268.02     11.76 o
   2  -2   6      155.26      136.59      6.51 o
   3  -2   6      203.38      209.72     11.82 o
   4  -2   6        0.10       -0.79      3.64 o
   5  -2   6      284.09      324.56     22.31 o
   6  -2   6       59.81       68.75      6.25 o
   7  -2   6      302.25      300.22     20.90 o
   8  -2   6        0.08        1.48      3.26 o
  -6  -1   6        7.78       14.29      5.02 o
  -5  -1   6       17.34       11.40      6.02 o
  -4  -1   6      209.13      219.70     11.80 o
  -3  -1   6      189.38      183.01     14.65 o
  -2  -1   6       61.95       59.28      4.32 o
  -1  -1   6      216.62      254.70      3.00 o
   0  -1   6      334.96      386.98     11.29 o
   1  -1   6        1.66        1.55      1.32 o
   2  -1   6      769.22      819.03     13.31 o
   3  -1   6     1779.45     1952.91     43.35 o
   4  -1   6      177.82      184.79     10.62 o
   5  -1   6      100.34       93.20      7.16 o
   6  -1   6       16.87       22.10      5.06 o
   7  -1   6      202.13      234.52      9.50 o
   8  -1   6       14.90       10.68      4.79 o
  -6   0   6        4.08        8.87      5.38 o
  -5   0   6      137.92      126.71     17.91 o
  -4   0   6      222.34      193.78     27.55 o
  -3   0   6      262.53      259.57     19.12 o
  -2   0   6        1.71        5.94      3.34 o
  -1   0   6      484.65      492.13     17.11 o
   0   0   6      125.33      121.08      4.83 o
   1   0   6     2064.94     2015.63     11.03 o
   2   0   6      806.15      823.31     19.84 o
   3   0   6       34.59       29.13      3.71 o
   4   0   6       44.91       43.37      3.42 o
   5   0   6      223.84      218.45     15.57 o
   6   0   6      179.81      183.92     10.78 o
   7   0   6       13.77       13.26      6.08 o
   8   0   6        0.72        7.86      4.33 o
  -6   1   6        2.14        5.15      1.94 o
  -5   1   6        2.91        3.69      5.10 o
  -4   1   6      175.95      170.26     29.89 o
  -3   1   6       11.30       10.95      4.05 o
  -2   1   6     1070.04     1245.35     55.22 o
  -1   1   6     1179.87     1259.28     34.36 o
   0   1   6      147.75      148.91      2.64 o
   1   1   6       63.06       64.73      3.98 o
   2   1   6        1.84        1.94      1.97 o
   3   1   6      839.57      858.25     11.17 o
   4   1   6      423.49      419.19     19.91 o
   5   1   6      151.27      164.85     12.45 o
   6   1   6        2.57        5.18      3.02 o
   7   1   6      102.04       94.84      6.43 o
   8   1   6        3.43        4.66      2.03 o
  -6   2   6        0.87        9.59      3.36 o
  -5   2   6      487.71      484.85     22.82 o
  -4   2   6      192.40      207.45     24.57 o
  -3   2   6        7.84        8.47      2.21 o
  -2   2   6       91.05       89.11     11.64 o
  -1   2   6       45.84       49.44      6.86 o
   0   2   6        5.84        7.50      0.74 o
   1   2   6       71.88       88.55      3.01 o
   2   2   6       13.77       17.55      1.38 o
   3   2   6      170.10      158.63      5.97 o
   4   2   6      313.34      366.30     12.33 o
   5   2   6        7.34        7.39      2.47 o
   6   2   6      708.43      783.25     23.87 o
   7   2   6        0.29        2.68      2.36 o
   8   2   6       31.79       31.49      3.98 o
  -6   3   6        9.43        5.58      2.96 o
  -5   3   6      196.32      230.38     23.05 o
  -4   3   6        1.30        3.46      2.82 o
  -3   3   6        7.14        6.30      3.87 o
  -2   3   6      404.68      432.93     14.84 o
  -1   3   6       20.33       20.11      2.93 o
   0   3   6       14.57       16.38      1.48 o
   1   3   6       20.69       19.52      1.81 o
   2   3   6      410.58      431.27      6.77 o
   3   3   6      417.53      386.51      6.27 o
   4   3   6       10.91       13.56      3.27 o
   5   3   6      311.23      352.01     16.12 o
   6   3   6        1.02        7.49      2.45 o
   7   3   6       54.27       41.66      7.70 o
   8   3   6       17.26       17.40      6.25 o
  -6   4   6       82.77       82.47     26.93 o
  -5   4   6      443.69      456.44     27.10 o
  -4   4   6       62.75       76.60     12.51 o
  -3   4   6      147.47      154.83     23.17 o
  -2   4   6       92.98      137.13     66.75 o
  -1   4   6        0.18        6.88      1.67 o
   0   4   6     1767.71     2031.69     16.73 o
   1   4   6      354.56      367.56      4.20 o
   2   4   6        2.95        5.57      1.04 o
   3   4   6      916.81     1042.78     13.85 o
   4   4   6       19.05       24.58      3.03 o
   5   4   6       61.21       58.20      3.95 o
   6   4   6        8.11       11.27      2.32 o
   7   4   6        2.19        3.78      1.59 o
   8   4   6        0.54        4.26      1.92 o
  -6   5   6       29.98       38.38      5.04 o
  -5   5   6      109.71      130.29     12.24 o
  -4   5   6      659.20      690.75     30.16 o
  -3   5   6        3.35        5.91      3.43 o
  -2   5   6     1043.51     1085.32     81.58 o
  -1   5   6        1.60        1.18      2.85 o
   0   5   6       12.56       16.23      2.93 o
   1   5   6     1257.74     1326.09     30.72 o
   2   5   6      809.19      864.57     12.83 o
   3   5   6      765.79      764.20     10.34 o
   4   5   6      277.00      273.10      9.86 o
   5   5   6       55.82       58.51      3.11 o
   6   5   6       16.27       18.30      2.56 o
   7   5   6      166.63      170.54     11.73 o
   8   5   6       95.03       90.50     18.43 o
  -6   6   6       16.91       23.62      5.64 o
  -5   6   6       78.90       79.03      6.44 o
  -4   6   6      574.49      575.48     18.10 o
  -3   6   6       67.13       76.55      8.97 o
  -2   6   6       70.19       65.94     11.16 o
  -1   6   6        0.79        0.86      1.78 o
   0   6   6      470.39      483.99     11.30 o
   1   6   6       99.76      102.08      5.45 o
   2   6   6        0.86        0.89      2.26 o
   3   6   6      626.96      598.65     14.32 o
   4   6   6        4.85        3.17      0.80 o
   5   6   6        0.57        0.93      1.92 o
   6   6   6        1.88        4.87      1.90 o
   7   6   6       13.82       15.05      2.88 o
   8   6   6        2.70        4.89      1.63 o
  -6   7   6        3.10        7.04      3.19 o
  -5   7   6        5.16        3.85      3.22 o
  -4   7   6       90.27       73.81      8.81 o
  -3   7   6        5.69        7.09      1.75 o
  -2   7   6        5.73       12.48      3.28 o
  -1   7   6       69.89       69.22      7.94 o
   0   7   6       10.80       14.56      2.65 o
   1   7   6       14.98       10.17      2.16 o
   2   7   6      446.46      439.40     19.39 o
   3   7   6        5.95        8.44      2.75 o
   4   7   6       27.49       30.91      3.47 o
   5   7   6      125.25      127.06      9.15 o
   6   7   6       30.37       25.83      3.15 o
   7   7   6       31.03       22.97      5.62 o
  -6   8   6       63.88       65.22     12.87 o
  -5   8   6        6.13       10.03      4.21 o
  -4   8   6        5.16       -1.84      3.36 o
  -3   8   6      132.72      134.20     13.21 o
  -2   8   6       17.12       28.90      6.44 o
  -1   8   6        7.30        7.46      3.28 o
   0   8   6     1283.59     1314.68     41.48 o
   1   8   6       67.79       63.33      5.43 o
   2   8   6       91.98       65.74     14.23 o
   3   8   6      163.04      153.49     11.32 o
   4   8   6      215.38      187.95     26.66 o
   5   8   6      210.01      201.04     12.01 o
   6   8   6      170.36      157.55     12.55 o
   7   8   6      209.14      284.40     78.29 o
  -5   9   6        2.77        5.31      2.72 o
  -4   9   6        8.69       10.62      3.92 o
  -3   9   6        5.66        7.62      3.48 o
  -2   9   6       23.11       20.00      4.31 o
  -1   9   6       89.83       67.93      9.22 o
   0   9   6      344.12      329.67     22.92 o
   1   9   6      809.52      832.20     55.36 o
   2   9   6       50.26       46.83      2.34 o
   3   9   6      656.07      664.85     37.22 o
   4   9   6       72.71       60.14      5.96 o
   5   9   6      239.70      225.51     12.80 o
   6   9   6       10.19       13.50      4.40 o
  -5  10   6        5.82        8.45      4.58 o
  -4  10   6       20.91       17.28      2.57 o
  -3  10   6       27.80       23.38      4.27 o
  -2  10   6      365.79      357.53     11.31 o
  -1  10   6      411.40      439.22      9.33 o
   0  10   6      765.42      798.48     24.11 o
   1  10   6      675.83      656.65     19.67 o
   2  10   6        0.03        2.54      1.75 o
   3  10   6      154.61      170.78     16.86 o
   4  10   6       14.64       27.37      8.55 o
   5  10   6       13.77       16.26      4.96 o
   6  10   6       62.83       46.62      9.00 o
  -4  11   6      115.02      101.34     26.77 o
  -3  11   6      121.15      114.62     37.34 o
  -2  11   6        1.75        1.65      1.96 o
  -1  11   6      225.07      228.34      5.80 o
   0  11   6      192.48      195.23      4.70 o
   1  11   6      168.40      180.73      5.54 o
   2  11   6       81.54       88.03     23.76 o
   3  11   6        2.23        2.40      1.80 o
   4  11   6       67.06       63.08     15.40 o
   5  11   6        2.16        6.15      2.48 o
  -3  12   6        0.40        4.53      2.60 o
  -2  12   6        0.56        1.84      1.76 o
  -1  12   6        2.88        0.48      1.75 o
   0  12   6        0.24        2.07      3.98 o
   1  12   6        1.00        4.25      3.54 o
   2  12   6       11.02       14.66      4.08 o
   3  12   6       48.66       63.72     21.71 o
   4  12   6        7.59        8.50      2.85 o
  -2  13   6        6.40       10.37      2.98 o
  -1  13   6        6.31        9.59      2.74 o
   0  13   6       21.83       28.63      7.02 o
   1  13   6        1.96        3.05      2.04 o
   2  13   6        0.10        6.77      2.65 o
   3  13   6      145.81      247.00     65.01 o
   0  -8   7        1.50       -0.96      2.69 o
   1  -8   7       74.76       75.13     21.23 o
   2  -8   7       22.36       26.27      6.53 o
   3  -8   7       98.97      130.75     23.36 o
   4  -8   7      178.27      241.28     61.24 o
  -2  -7   7       49.94       42.63      9.23 o
  -1  -7   7       13.82       11.64      7.44 o
   0  -7   7        0.53        2.73      2.07 o
   1  -7   7       19.73       33.68      5.13 o
   2  -7   7       37.47       39.68      9.35 o
   3  -7   7       94.11      120.86     39.59 o
   4  -7   7        3.69        9.63      4.89 o
   5  -7   7        2.67        4.37      4.00 o
  -3  -6   7       16.37       17.14      5.07 o
  -2  -6   7       79.15      109.14     26.83 o
  -1  -6   7       30.67       33.13      3.80 o
   0  -6   7      107.07      102.60      8.91 o
   1  -6   7      261.17      307.80     27.52 o
   2  -6   7       98.10       84.77      2.92 o
   3  -6   7      189.49      190.24      9.73 o
   4  -6   7       19.33       21.77      5.81 o
   5  -6   7       33.00       27.79      5.53 o
   6  -6   7       15.42        9.88      4.74 o
  -4  -5   7       40.45       44.22     14.97 o
  -3  -5   7      125.62      140.87     48.32 o
  -2  -5   7        4.77       11.93      4.92 o
  -1  -5   7      230.02      225.19     12.15 o
   0  -5   7        0.34        3.13      1.28 o
   1  -5   7        0.92        0.22      1.70 o
   2  -5   7      173.54      193.13     16.94 o
   3  -5   7      541.63      566.88     15.90 o
   4  -5   7       25.70       32.86      6.28 o
   5  -5   7       60.98       61.43      7.45 o
   6  -5   7        0.49        0.88      3.57 o
  -4  -4   7       57.99       40.29      8.01 o
  -3  -4   7      114.75      118.69     22.01 o
  -2  -4   7      174.04      166.06     17.12 o
  -1  -4   7        1.67        2.14      3.04 o
   0  -4   7      645.44      669.27     36.14 o
   1  -4   7       27.79       35.41      5.32 o
   2  -4   7       16.78       14.07      5.30 o
   3  -4   7        1.26        0.32      3.69 o
   4  -4   7      186.92      168.06      9.00 o
   5  -4   7       20.14       18.19      6.96 o
   6  -4   7      292.57      329.85     22.71 o
   7  -4   7        8.35        7.66      4.63 o
  -5  -3   7        3.94       -1.51      4.89 o
  -4  -3   7       15.33        9.89      5.46 o
  -3  -3   7      140.75      138.01     22.51 o
  -2  -3   7      312.81      314.24      9.81 o
  -1  -3   7        9.91       11.01      2.57 o
   0  -3   7       59.06       55.65      6.43 o
   1  -3   7       44.51       36.99      4.28 o
   2  -3   7       51.65       36.69      4.59 o
   3  -3   7      246.42      218.31     15.91 o
   4  -3   7       32.79       37.05      6.86 o
   5  -3   7      184.13      215.56     10.52 o
   6  -3   7        0.62       -2.01      3.52 o
   7  -3   7       14.26       19.57      5.00 o
  -5  -2   7      130.46      149.66     39.15 o
  -4  -2   7       72.65       75.62      9.82 o
  -3  -2   7        0.02        4.47      3.91 o
  -2  -2   7      147.11      119.14     17.02 o
  -1  -2   7      729.10      689.00     30.77 o
   0  -2   7       42.68       46.11      4.55 o
   1  -2   7      331.92      345.48     29.69 o
   2  -2   7       35.43       24.69      8.16 o
   3  -2   7        0.00        7.71      4.72 o
   4  -2   7        2.24        8.11      4.03 o
   5  -2   7       91.61       90.56      9.36 o
   6  -2   7       18.93       16.14      5.05 o
   7  -2   7      107.95      106.17     10.18 o
   8  -2   7        1.96        6.38      4.87 o
  -5  -1   7        3.73        9.37      3.52 o
  -4  -1   7        0.48        9.04      4.79 o
  -3  -1   7        2.98       -1.41      4.30 o
  -2  -1   7       72.62       84.93      5.80 o
  -1  -1   7       58.33       63.46      6.41 o
   0  -1   7       22.03       30.38      4.33 o
   1  -1   7       68.93       89.23      8.87 o
   2  -1   7        8.43       10.05      1.33 o
   3  -1   7        0.00        4.92      3.22 o
   4  -1   7      141.64      141.33      7.07 o
   5  -1   7      249.72      257.30     14.18 o
   6  -1   7       28.71       30.31      4.87 o
   7  -1   7       40.52       38.76      5.58 o
   8  -1   7        8.19        8.08      5.28 o
  -6   0   7       77.64       70.57     21.69 o
  -5   0   7        6.76        3.26      2.11 o
  -4   0   7      159.53      155.94     22.74 o
  -3   0   7       50.92       47.97      7.53 o
  -2   0   7       23.05       17.57      4.74 o
  -1   0   7       17.16       19.75      3.31 o
   0   0   7      361.16      379.55      8.27 o
   1   0   7       32.74       30.03      4.96 o
   2   0   7      170.58      154.60      6.05 o
   3   0   7       52.80       48.03      5.16 o
   4   0   7       15.64       11.35      1.57 o
   5   0   7        1.76        7.20      3.78 o
   6   0   7       78.59       79.21     10.94 o
   7   0   7      124.47      103.21      8.24 o
   8   0   7      100.63       97.29     25.42 o
  -6   1   7       67.45       66.86     20.86 o
  -5   1   7      139.13      131.04     21.05 o
  -4   1   7      214.49      208.31     24.60 o
  -3   1   7      197.70      205.81     32.42 o
  -2   1   7       49.14       59.49      6.02 o
  -1   1   7       43.67       43.18      6.64 o
   0   1   7       56.08       61.63      4.13 o
   1   1   7     1215.54     1332.37     17.37 o
   2   1   7     1025.10     1026.12     27.56 o
   4   1   7      208.30      196.90      7.53 o
   5   1   7        0.68        6.99      3.32 o
   6   1   7     1122.05     1171.94     48.51 o
   7   1   7        9.91       15.70      5.42 o
   8   1   7       29.38       27.65      5.51 o
  -6   2   7      152.80      141.10     42.14 o
  -5   2   7      257.69      215.70     33.51 o
  -4   2   7       15.60       18.32      4.56 o
  -3   2   7      172.33      159.51     17.86 o
  -2   2   7        1.02        1.19      1.05 o
  -1   2   7      408.07      448.27     21.69 o
   0   2   7        1.84        0.97      0.97 o
   1   2   7       10.75       15.72      1.92 o
   2   2   7      165.52      156.26      3.17 o
   3   2   7        1.96        1.64      0.91 o
   4   2   7       11.33       10.01      3.25 o
   5   2   7      361.03      377.61     24.24 o
   6   2   7       70.91       80.25      7.78 o
   7   2   7       12.32       16.25      3.98 o
   8   2   7       23.27       14.20      5.00 o
  -6   3   7        9.52       -2.62      4.41 o
  -5   3   7      173.36      170.09     23.00 o
  -4   3   7       99.05      103.84     19.02 o
  -3   3   7      111.82      108.10     18.98 o
  -2   3   7       33.09       45.39      7.03 o
  -1   3   7      371.14      346.92     10.61 o
   0   3   7        4.09        5.53      1.31 o
   1   3   7        2.03        3.99      1.54 o
   2   3   7        8.83        9.19      1.68 o
   3   3   7        0.73        0.60      1.09 o
   4   3   7       42.73       35.27      2.75 o
   5   3   7      203.58      198.81     10.36 o
   6   3   7      252.35      247.27     10.83 o
   7   3   7      132.55      142.30     12.37 o
   8   3   7      102.84       90.47     22.60 o
  -6   4   7      155.09      217.01     94.19 o
  -5   4   7       79.36      107.26     18.75 o
  -4   4   7       39.23       51.11      6.53 o
  -3   4   7      114.25      122.76     21.92 o
  -2   4   7      572.43      606.18     30.84 o
  -1   4   7      380.05      383.43     11.54 o
   0   4   7     1166.08     1354.58     29.28 o
   1   4   7      158.94      170.12      3.88 o
   2   4   7     1869.09     2026.85     41.51 o
   3   4   7       20.15       25.91      2.22 o
   4   4   7        0.00        2.14      0.76 o
   5   4   7      261.38      287.48     13.30 o
   6   4   7       48.26       54.69      3.67 o
   7   4   7       44.55       46.31      3.97 o
   8   4   7       13.59       14.41      2.83 o
  -6   5   7      206.30      215.27     44.63 o
  -5   5   7        0.10        2.48      7.91 o
  -4   5   7       81.98       92.48      8.19 o
  -3   5   7       65.05       81.96     10.66 o
  -2   5   7       94.38      114.27      7.18 o
  -1   5   7       28.43       44.05      7.15 o
   0   5   7        0.01        4.96      1.92 o
   1   5   7       37.23       44.04      2.80 o
   2   5   7      200.35      199.56      4.65 o
   3   5   7        0.12        2.05      0.89 o
   4   5   7       29.10       28.03      4.45 o
   5   5   7       25.86       31.94      2.38 o
   6   5   7       41.16       41.44      3.03 o
   7   5   7      112.99      125.37      7.78 o
   8   5   7       40.74       36.44      6.85 o
  -6   6   7       34.87       32.34      5.51 o
  -5   6   7       40.14       38.20      4.25 o
  -4   6   7      262.16      266.10     11.72 o
  -3   6   7        0.92        7.36      3.00 o
  -2   6   7        9.21       13.59      5.18 o
  -1   6   7      140.48      132.42     16.07 o
   0   6   7       64.12       66.22      4.97 o
   1   6   7        3.95        8.13      1.46 o
   2   6   7      288.26      328.77     15.90 o
   3   6   7      811.66      789.99     21.02 o
   4   6   7       79.31       78.64      3.59 o
   5   6   7      275.58      292.37     14.45 o
   6   6   7        3.62        1.62      1.52 o
   7   6   7       40.92       45.79      6.86 o
   8   6   7       39.20       45.99      9.39 o
  -6   7   7      114.81       84.50     24.84 o
  -5   7   7        2.57        4.84      2.99 o
  -4   7   7       70.48       81.99     13.97 o
  -3   7   7       75.29       68.43     10.05 o
  -2   7   7        0.51        4.23      2.57 o
  -1   7   7        9.72        7.95      3.85 o
   0   7   7        0.73       -0.90      2.71 o
   1   7   7      191.99      165.46      8.90 o
   2   7   7      104.77      110.91     14.42 o
   3   7   7      533.03      495.12     18.87 o
   4   7   7       25.55       25.26      2.54 o
   5   7   7       25.27       18.07      2.14 o
   6   7   7        1.80        1.58      2.45 o
   7   7   7       17.59       12.55      3.99 o
  -5   8   7      257.79      279.81     93.22 o
  -4   8   7        0.20       11.14      4.00 o
  -3   8   7        5.40       13.13      4.49 o
  -2   8   7       19.85       17.22      4.05 o
  -1   8   7        8.28       12.82      4.73 o
   0   8   7      799.21      783.76     34.88 o
   1   8   7       20.52       14.94      3.36 o
   2   8   7       45.27       52.88      7.79 o
   3   8   7        6.32        6.17      1.95 o
   4   8   7       96.94       90.38     11.95 o
   5   8   7      375.35      414.22     11.77 o
   6   8   7        0.38        6.14      3.72 o
   7   8   7       11.46        8.45      3.67 o
  -5   9   7      246.74      263.82     69.28 o
  -4   9   7        0.17       12.10      5.22 o
  -3   9   7      460.80      471.04     31.43 o
  -2   9   7       13.06       17.31      5.35 o
  -1   9   7      614.58      609.36     40.44 o
   0   9   7      100.72       91.26      6.81 o
   1   9   7      553.56      572.43     35.48 o
   2   9   7      318.73      311.74     18.35 o
   3   9   7     1052.02     1076.18     52.63 o
   4   9   7        5.71        4.19      1.13 o
   5   9   7      262.64      270.75     14.80 o
   6   9   7        2.30        3.92      2.16 o
  -4  10   7      171.50      183.07     49.69 o
  -3  10   7      364.05      340.79     32.61 o
  -2  10   7       96.34       93.69     14.16 o
  -1  10   7      416.08      413.88     15.64 o
   0  10   7      163.08      157.11      9.47 o
   1  10   7       14.42       11.89      4.44 o
   2  10   7       16.03        8.23      1.38 o
   3  10   7        5.03        9.83      3.08 o
   4  10   7       33.65       30.25      3.41 o
   5  10   7       91.93       95.57     23.45 o
   6  10   7        2.34        6.41      1.89 o
  -4  11   7       69.37       70.76     18.99 o
  -3  11   7      405.76      431.05    138.49 o
  -2  11   7      322.97      301.17     19.55 o
  -1  11   7        1.11        3.09      4.00 o
   0  11   7       35.74       35.74      4.74 o
   1  11   7       34.71       34.28      3.90 o
   2  11   7       39.99       32.61      4.47 o
   3  11   7       77.57      103.54     14.46 o
   4  11   7        2.42        6.34      1.63 o
   5  11   7       23.12       14.62      3.57 o
  -3  12   7        0.21        3.09      1.64 o
  -2  12   7       11.06        4.19      5.76 o
  -1  12   7        1.46        1.97      2.34 o
   0  12   7       78.01       75.39      4.51 o
   1  12   7        5.70        7.21      3.36 o
   2  12   7       40.96       29.36      4.76 o
   3  12   7       20.12       15.79      5.00 o
   4  12   7        3.85        4.96      2.45 o
  -1  13   7        0.60       -0.46      1.46 o
   0  13   7       16.81       20.81      3.68 o
   1  13   7        7.10        7.91      4.86 o
   2  13   7       38.53       36.04     10.38 o
   3  13   7        9.51        6.60      4.17 o
  -1  -7   8       26.45       34.79      7.75 o
   0  -7   8       32.78       39.77     11.66 o
   1  -7   8        0.50        4.44      2.34 o
   2  -7   8       53.92       48.64     14.38 o
   3  -7   8        5.14        5.78      3.65 o
   4  -7   8       32.93       18.69      6.40 o
  -2  -6   8        3.22        1.65      1.97 o
  -1  -6   8       10.66       17.07      5.23 o
   0  -6   8        0.02       -1.84      2.50 o
   1  -6   8       34.96       37.39      5.33 o
   2  -6   8        0.64       -0.20      2.88 o
   3  -6   8      191.01      188.00     14.09 o
   4  -6   8        0.28        1.51      3.62 o
   5  -6   8       58.37       49.50     14.71 o
  -3  -5   8       70.94       64.79     19.01 o
  -2  -5   8       52.96       46.63      7.52 o
  -1  -5   8       47.25       43.57      6.91 o
   0  -5   8        2.00        6.48      2.59 o
   1  -5   8      116.88      107.22     10.26 o
   2  -5   8       81.48       72.49      8.57 o
   3  -5   8       41.58       33.11      5.38 o
   4  -5   8       26.40       23.16      5.45 o
   5  -5   8       54.14       68.50     23.05 o
   6  -5   8       95.26      115.36     30.56 o
  -3  -4   8       16.92       12.84      4.76 o
  -2  -4   8       36.95       37.85      5.20 o
  -1  -4   8      166.69      180.72     12.17 o
   0  -4   8      764.60      811.71     35.47 o
   1  -4   8       39.14       39.98      4.66 o
   2  -4   8       41.82       37.26      5.18 o
   3  -4   8        1.52        2.19      3.69 o
   4  -4   8      174.14      179.99      8.76 o
   5  -4   8      115.64      120.72     10.87 o
   6  -4   8       38.72       41.85      7.06 o
   7  -4   8        0.09        7.95      4.33 o
  -4  -3   8       38.05       26.32      8.15 o
  -3  -3   8       17.29        8.93      3.20 o
  -2  -3   8       14.67        7.06      3.18 o
  -1  -3   8       65.28       61.32      5.44 o
   0  -3   8       66.52       66.46      6.44 o
   1  -3   8       45.85       57.84      7.71 o
   2  -3   8      538.75      463.92     52.37 o
   3  -3   8      313.57      289.35     15.04 o
   4  -3   8       20.73       24.51      5.84 o
   5  -3   8      322.94      378.49     13.38 o
   6  -3   8        0.08       13.49      6.20 o
   7  -3   8      158.74      123.58     31.90 o
  -4  -2   8       31.60       27.56      6.57 o
  -3  -2   8        3.66        6.48      2.79 o
  -2  -2   8       13.40       12.95      2.58 o
  -1  -2   8        0.75        2.02      2.01 o
   0  -2   8      161.55      168.37     15.39 o
   1  -2   8       39.24       56.49      8.55 o
   2  -2   8       21.81       11.30      2.84 o
   3  -2   8        6.89        6.46      4.15 o
   4  -2   8      195.66      189.21     11.21 o
   5  -2   8       63.14       78.31      6.90 o
   6  -2   8        1.62       -2.39      3.31 o
   7  -2   8       45.75       72.80     24.31 o
  -5  -1   8       13.28        8.32      3.02 o
  -4  -1   8       12.08       18.13      6.90 o
  -3  -1   8       25.26       25.95      5.18 o
  -2  -1   8      683.53      719.51     29.74 o
  -1  -1   8       12.16       13.80      2.53 o
   0  -1   8      256.90      253.41     12.89 o
   1  -1   8        0.61        1.97      2.43 o
   2  -1   8      449.50      451.70     19.66 o
   3  -1   8        1.64        8.45      3.97 o
   4  -1   8       38.31       50.39      6.44 o
   5  -1   8       34.83       18.91      2.91 o
   6  -1   8       19.14       17.96      5.75 o
   7  -1   8        0.00        6.64      3.91 o
   8  -1   8        1.44        5.46      5.39 o
  -5   0   8       22.12       19.25      7.69 o
  -4   0   8       10.05       14.30      4.51 o
  -3   0   8      235.92      221.15     11.18 o
  -2   0   8       65.14       83.28      9.65 o
  -1   0   8      231.98      214.61     10.28 o
   0   0   8      156.88      156.97     10.57 o
   1   0   8        4.54       10.07      2.85 o
   2   0   8      355.79      321.00     17.81 o
   3   0   8        0.04        6.38      4.50 o
   4   0   8       46.82       43.70      4.86 o
   5   0   8      295.37      279.74     17.60 o
   6   0   8      183.42      201.23      9.82 o
   7   0   8        9.95       21.98      5.30 o
   8   0   8       25.27       11.24      5.22 o
  -5   1   8       92.79       85.54     30.38 o
  -4   1   8        1.07        6.48      4.63 o
  -3   1   8       54.64       59.45     13.84 o
  -2   1   8       45.25       47.37      5.20 o
  -1   1   8       99.15       98.04      6.11 o
   0   1   8        2.48        2.87      1.04 o
   1   1   8        3.08        1.97      0.54 o
   2   1   8      353.49      362.96     18.23 o
   3   1   8      148.41      119.15     18.16 o
   4   1   8       66.77       71.18      4.80 o
   5   1   8       12.04       20.26      4.90 o
   6   1   8      258.60      250.70      9.59 o
   7   1   8      315.21      330.13     21.69 o
   8   1   8        5.33       14.39      5.87 o
  -5   2   8        3.77        5.95      5.12 o
  -4   2   8        2.32        2.40      2.42 o
  -3   2   8       96.77      102.53     20.75 o
  -2   2   8      200.31      202.72     23.16 o
  -1   2   8      146.88      143.95      8.86 o
   0   2   8     1031.67     1148.33     33.62 o
   1   2   8        2.94        4.20      0.78 o
   2   2   8      100.91      109.10      4.25 o
   3   2   8        7.12        5.67      0.78 o
   4   2   8       26.75       20.01      2.36 o
   5   2   8       11.22       12.65      4.96 o
   6   2   8        9.83       13.31      4.30 o
   7   2   8        1.09        3.58      2.59 o
   8   2   8      294.69      312.56     78.58 o
  -5   3   8       10.17        4.17      4.15 o
  -4   3   8        1.78        9.36      3.71 o
  -3   3   8      403.51      369.85     32.84 o
  -2   3   8       69.66       64.75      8.71 o
  -1   3   8      142.13      151.56     15.34 o
   0   3   8        3.46        3.74      1.31 o
   1   3   8       84.41       84.67      4.73 o
   2   3   8      810.80      890.62     29.76 o
   3   3   8       45.65       50.52      3.27 o
   4   3   8        3.56        3.19      2.16 o
   5   3   8      119.63      113.65      5.68 o
   6   3   8       12.47       11.92      3.64 o
   7   3   8       40.03       43.30      5.58 o
   8   3   8      124.49      120.59     21.78 o
  -5   4   8        0.95        8.15      4.03 o
  -4   4   8       24.04       10.68      3.58 o
  -3   4   8      266.65      288.88     38.13 o
  -2   4   8        2.78        8.40      2.96 o
  -1   4   8       54.63       56.00      7.35 o
   0   4   8       17.63       28.28      2.59 o
   1   4   8      138.53      138.70      7.87 o
   2   4   8        5.13        7.53      1.19 o
   3   4   8      411.82      456.88     21.98 o
   4   4   8       86.00       92.47      4.44 o
   5   4   8      460.95      465.20     18.52 o
   6   4   8        2.57        3.15      1.40 o
   7   4   8       58.95       56.15      5.12 o
   8   4   8        9.35        9.07      2.35 o
  -5   5   8        1.66       10.04      1.91 o
  -4   5   8       29.65       33.65      5.70 o
  -3   5   8       31.92       43.97      6.30 o
  -2   5   8      160.64      197.03     27.37 o
  -1   5   8      144.86      171.86     17.84 o
   0   5   8        4.36        6.58      1.77 o
   1   5   8       11.87       18.07      2.47 o
   2   5   8      601.65      692.68     18.50 o
   3   5   8      202.22      223.45     13.41 o
   4   5   8      115.64      115.30      5.35 o
   5   5   8      668.75      720.30     39.82 o
   6   5   8        2.61        3.38      1.35 o
   7   5   8       89.53       94.34      6.89 o
   8   5   8       22.91       23.22      4.53 o
  -5   6   8       83.47       82.48     20.50 o
  -4   6   8        7.76        4.77      1.86 o
  -3   6   8       15.64       14.67      3.34 o
  -2   6   8      144.96      136.32     15.18 o
  -1   6   8        0.98        2.75      2.43 o
   0   6   8       35.40       30.35      3.39 o
   1   6   8       71.25       59.69      9.52 o
   2   6   8       32.12       21.45      1.61 o
   3   6   8      120.77      121.74      2.83 o
   4   6   8      164.85      145.21     14.15 o
   5   6   8       55.94       50.71      4.96 o
   6   6   8       66.23       67.96      3.31 o
   7   6   8       52.55       46.92      9.16 o
   8   6   8       13.93       12.57      4.35 o
  -5   7   8        9.13       24.67      7.10 o
  -4   7   8      152.38      159.65     22.10 o
  -3   7   8      499.73      471.46     24.73 o
  -2   7   8      202.95      205.17     19.28 o
  -1   7   8      433.92      394.73     35.55 o
   0   7   8       19.51       17.15      6.15 o
   1   7   8        1.30        5.19      1.67 o
   2   7   8       20.43       22.02      3.81 o
   3   7   8       20.74       24.35      2.43 o
   4   7   8       11.86        9.13      1.32 o
   5   7   8        0.49        2.44      0.77 o
   6   7   8       10.05        6.52      1.61 o
   7   7   8      191.61      176.07     41.01 o
  -5   8   8       24.10       24.80      6.44 o
  -4   8   8        7.04        6.89      3.15 o
  -3   8   8        0.28       -0.70      3.54 o
  -2   8   8      132.18      160.48     17.51 o
  -1   8   8      213.61      210.45     11.38 o
   0   8   8        3.78        7.22      2.35 o
   1   8   8      164.99      164.11     13.40 o
   2   8   8        0.08       -4.37      3.59 o
   3   8   8       11.13        7.59      1.63 o
   4   8   8       13.85        9.68      2.84 o
   5   8   8       50.37       55.15      3.93 o
   6   8   8       19.67       22.02      3.62 o
   7   8   8        0.68        2.04      1.48 o
  -4   9   8        0.41        2.31      2.33 o
  -3   9   8      187.07      190.27     29.27 o
  -2   9   8      223.91      252.00     32.25 o
  -1   9   8       27.82       27.09      5.18 o
   0   9   8       48.08       51.83      5.47 o
   1   9   8      289.20      303.96     18.39 o
   2   9   8       41.57       34.27      5.33 o
   3   9   8       57.19       58.27      2.79 o
   4   9   8       71.53       57.69      5.94 o
   5   9   8        4.53        3.54      2.40 o
   6   9   8       11.69       12.23      2.47 o
  -4  10   8        1.10        7.15      4.31 o
  -3  10   8       60.75       81.01     27.26 o
  -2  10   8       26.44       25.00      5.23 o
  -1  10   8      341.87      344.69     13.89 o
   0  10   8      231.83      237.10     11.43 o
   1  10   8       11.05       14.13      4.67 o
   2  10   8     1438.51     1579.33    368.43 o
   3  10   8      162.78      149.06     16.30 o
   4  10   8       92.16       88.21     15.72 o
   5  10   8      145.63      110.07     28.84 o
   6  10   8      100.37      100.93     18.72 o
  -3  11   8        2.44        6.90      3.69 o
  -2  11   8      199.56      205.54     47.83 o
  -1  11   8      165.96      153.15     13.24 o
   0  11   8        0.07       -1.90      3.55 o
   1  11   8      148.89      163.08      4.70 o
   2  11   8      111.12      114.43      8.76 o
   3  11   8        2.13        8.04      3.39 o
   4  11   8       51.37       40.29      6.53 o
   5  11   8        0.72        2.53      3.00 o
  -2  12   8        0.99        4.74     11.04 o
  -1  12   8        0.41        3.42      2.05 o
   0  12   8      237.87      259.53     59.03 o
   1  12   8        0.02        0.68      0.66 o
   2  12   8       15.43       13.08      3.74 o
   3  12   8        0.00        4.87      1.85 o
   4  12   8       38.02       29.95      5.21 o
  -1  13   8        1.70        4.00      2.25 o
   0  13   8        9.35        9.18      2.92 o
   1  13   8        3.41        6.01      2.47 o
   2  13   8        8.07       10.91      4.69 o
   3  13   8        3.63        8.61      3.57 o
   0  -6   9       12.35       18.24      3.95 o
   1  -6   9      120.11      173.60     48.79 o
   2  -6   9       46.24       40.77     13.96 o
   3  -6   9        3.19        5.68      3.68 o
   4  -6   9        2.11        2.60      4.04 o
  -2  -5   9        0.85        1.69      2.00 o
  -1  -5   9        1.35        5.67      1.82 o
   0  -5   9        6.33        7.27      1.83 o
   1  -5   9        0.07       17.37      3.58 o
   2  -5   9       14.22       14.09      3.68 o
   3  -5   9      168.42      150.78     11.93 o
   4  -5   9        0.61       -1.12      3.92 o
   5  -5   9       83.01       88.33     23.36 o
  -3  -4   9        9.67        1.65      2.92 o
  -2  -4   9       53.52       38.23      8.00 o
  -1  -4   9      285.46      266.02     23.67 o
   0  -4   9       69.32       69.55      5.66 o
   1  -4   9      145.80      137.81     15.30 o
   2  -4   9      127.05      117.86     13.17 o
   3  -4   9      140.70      139.91      7.75 o
   4  -4   9       45.40       47.40      6.76 o
   5  -4   9       68.70       78.01     26.24 o
   6  -4   9        0.02        5.66      4.28 o
  -3  -3   9       34.69       34.50      6.60 o
  -2  -3   9       24.74       29.19      4.54 o
  -1  -3   9        0.12        2.90      1.58 o
   0  -3   9       40.82       38.86      4.78 o
   1  -3   9      199.43      200.44     15.86 o
   2  -3   9      246.11      225.87     24.60 o
   3  -3   9      116.04      104.93      7.48 o
   4  -3   9      192.79      195.00     10.16 o
   5  -3   9        4.66        6.83      4.03 o
   6  -3   9       28.33       50.78     15.94 o
   7  -3   9       42.26       61.63     17.09 o
  -4  -2   9       27.25       27.76      8.11 o
  -3  -2   9       28.96       31.15      6.34 o
  -2  -2   9       81.82       77.37      5.63 o
  -1  -2   9      710.40      674.28     13.89 o
   0  -2   9      119.01      113.26     12.15 o
   1  -2   9      487.43      499.68     26.96 o
   2  -2   9       70.50       76.30      9.92 o
   3  -2   9      136.70      131.46     11.37 o
   4  -2   9      129.30      129.09      7.99 o
   5  -2   9       77.62       78.06      8.01 o
   6  -2   9        1.16        8.30      4.41 o
   7  -2   9       36.37       40.81     12.54 o
  -4  -1   9       11.20       16.29      6.87 o
  -3  -1   9        1.63       10.55      5.00 o
  -2  -1   9      359.70      348.10     11.77 o
  -1  -1   9       13.36       11.19      2.58 o
   0  -1   9        0.63        1.73      3.30 o
   1  -1   9      127.04      148.74     12.93 o
   2  -1   9      129.29      134.94     17.45 o
   3  -1   9       20.05       31.25      6.15 o
   4  -1   9      172.07      134.19     11.62 o
   5  -1   9       16.56       14.91      2.77 o
   6  -1   9      200.16      222.38     16.63 o
   7  -1   9        7.58        4.80      3.44 o
  -4   0   9       27.81       26.17      6.43 o
  -3   0   9       52.06       37.77      6.53 o
  -2   0   9      103.42      105.06      7.91 o
  -1   0   9       21.43       14.50      3.12 o
   0   0   9     1114.28     1197.77     90.18 o
   1   0   9       76.87       82.87      7.74 o
   2   0   9        0.02       -0.27      2.90 o
   3   0   9      152.89      139.87      7.06 o
   4   0   9      100.11      100.39     10.22 o
   5   0   9       10.40        6.80      5.76 o
   6   0   9       74.90       77.65      6.20 o
   7   0   9      127.08      129.07     42.08 o
   8   0   9       34.59       59.99     17.05 o
  -5   1   9       29.09       32.33     10.45 o
  -4   1   9        2.00        5.09      2.57 o
  -3   1   9      316.11      325.70     22.94 o
  -2   1   9       25.20       23.53      4.84 o
  -1   1   9       76.33       69.24      4.11 o
   0   1   9        0.87        2.62      0.90 o
   1   1   9        1.18        3.04      0.70 o
   2   1   9       43.57       41.56      5.10 o
   3   1   9       18.44       16.39      3.54 o
   4   1   9      233.59      258.01     13.40 o
   5   1   9      676.93      686.30     21.51 o
   6   1   9       28.49       16.59      5.85 o
   7   1   9       93.44      117.04     10.47 o
   8   1   9        1.24        3.87      3.06 o
  -5   2   9       11.63       11.85      4.61 o
  -4   2   9       64.24       71.93     11.79 o
  -3   2   9      319.12      298.23     29.53 o
  -2   2   9      252.86      245.71     13.34 o
  -1   2   9        9.86        4.46      1.66 o
   0   2   9       23.82       27.18      2.61 o
   1   2   9      212.42      214.73      7.02 o
   2   2   9        3.88        4.09      1.58 o
   3   2   9      286.32      273.16     12.99 o
   4   2   9     1143.96     1248.65     55.42 o
   5   2   9       46.31       36.74      3.89 o
   6   2   9        1.89        3.39      2.79 o
   7   2   9      228.63      223.83     15.71 o
   8   2   9       73.41       68.98     18.33 o
  -5   3   9       17.64       13.10      4.54 o
  -4   3   9       10.10        4.50      2.98 o
  -3   3   9      452.15      468.23     17.37 o
  -2   3   9      313.96      317.33     33.30 o
  -1   3   9      762.41      807.16     35.94 o
   0   3   9       99.03       93.87      6.41 o
   1   3   9       41.47       40.77      5.06 o
   2   3   9      147.27      182.99     15.31 o
   3   3   9       42.28       40.73      3.34 o
   4   3   9       64.79       55.89      7.27 o
   5   3   9      360.97      322.84     15.18 o
   6   3   9       13.94       11.34      3.52 o
   7   3   9        0.32        9.17      4.28 o
   8   3   9        0.66        3.64      2.73 o
  -5   4   9       39.49       35.70     10.83 o
  -4   4   9       66.82       68.82     14.72 o
  -3   4   9       85.68       92.90     10.32 o
  -2   4   9       69.72       66.97     10.55 o
  -1   4   9      314.70      329.74     33.01 o
   0   4   9       32.03       35.59      2.78 o
   1   4   9      256.03      249.54     29.20 o
   2   4   9      315.32      337.85     12.57 o
   3   4   9       13.52       17.68      3.11 o
   4   4   9     1034.37     1096.78     39.93 o
   5   4   9      107.89      113.69      9.85 o
   6   4   9      107.29      107.77      5.35 o
   7   4   9        0.48        4.37      3.18 o
   8   4   9        0.27       -1.14      1.94 o
  -5   5   9        2.61        4.46      4.01 o
  -4   5   9       83.33      108.84     26.34 o
  -2   5   9        1.16       -4.72      3.15 o
  -1   5   9        1.09        5.20      5.33 o
   0   5   9        9.62        9.62      2.77 o
   1   5   9       87.32      103.45      7.80 o
   2   5   9      123.16      133.46      6.91 o
   3   5   9       77.58       74.73      5.77 o
   4   5   9        0.45        4.53      2.37 o
   5   5   9      293.41      266.51     22.73 o
   6   5   9      169.62      161.98      4.64 o
   7   5   9      238.38      248.54     15.20 o
   8   5   9        0.45        2.97      1.25 o
  -5   6   9       66.76       59.57     13.33 o
  -4   6   9        3.52        8.98      2.63 o
  -3   6   9      118.58      114.12     12.62 o
  -2   6   9        7.10       12.07      2.87 o
  -1   6   9      353.70      369.19     22.10 o
   0   6   9        7.48       12.85      2.73 o
   1   6   9       11.68       11.34      2.29 o
   2   6   9        0.80        3.10      1.72 o
   3   6   9       18.83       25.15      2.51 o
   4   6   9      107.35      109.56     11.99 o
   5   6   9        0.01        1.99      1.42 o
   6   6   9        8.11        7.09      3.69 o
   7   6   9        3.73        4.10      1.66 o
  -5   7   9       21.24       19.61      5.58 o
  -4   7   9       53.21       49.61     14.84 o
  -3   7   9      291.80      323.87     33.51 o
  -2   7   9       22.06        9.56      3.12 o
  -1   7   9        3.65        8.27      2.95 o
   0   7   9       41.00       42.10      4.39 o
   1   7   9      814.26      857.71     38.13 o
   2   7   9        3.23        2.96      0.66 o
   3   7   9        0.77        1.28      1.06 o
   4   7   9        5.65        4.65      1.50 o
   5   7   9       58.34       59.16      9.61 o
   6   7   9       39.68       35.89      6.17 o
   7   7   9        0.01        1.93      2.29 o
  -4   8   9       57.92       47.03      6.69 o
  -3   8   9      124.73      105.49     19.90 o
  -2   8   9       57.15       50.35      6.43 o
  -1   8   9       12.38        6.12      2.03 o
   0   8   9        0.89        2.97      1.93 o
   1   8   9      165.48      184.90     15.36 o
   2   8   9        4.18        6.08      1.62 o
   3   8   9      415.56      423.42     15.64 o
   4   8   9      265.06      290.65      6.87 o
   5   8   9      118.10      118.58     10.97 o
   6   8   9       17.38        9.32      2.31 o
   7   8   9       39.04       27.47      7.56 o
  -4   9   9        1.18        3.97      2.27 o
  -3   9   9      151.06      158.93     20.98 o
  -2   9   9      419.32      419.26     45.26 o
  -1   9   9       18.65       28.36      6.01 o
   0   9   9       19.18       21.27      3.33 o
   1   9   9       48.72       48.58      5.55 o
   2   9   9       14.98       11.82      3.87 o
   3   9   9       21.50       18.08      2.76 o
   4   9   9      598.63      621.73     24.33 o
   5   9   9        7.62        5.39      3.22 o
   6   9   9      204.24      229.57     55.26 o
  -3  10   9        4.30        7.23      2.82 o
  -2  10   9        0.19        3.06      2.34 o
  -1  10   9       39.15       35.34      4.13 o
   0  10   9      156.18      152.94      8.10 o
   1  10   9       19.87       22.71      3.58 o
   2  10   9      445.80      462.75     42.81 o
   3  10   9       88.73       69.93     15.90 o
   4  10   9       83.41       70.92     16.06 o
   5  10   9       21.35       12.26      1.83 o
   6  10   9        0.00        6.31      2.71 o
  -3  11   9       30.92       31.21      6.48 o
  -2  11   9      117.46      123.99     30.01 o
  -1  11   9        0.93        3.57      3.19 o
   0  11   9        4.37       17.42      6.38 o
   1  11   9       11.42       12.08      4.66 o
   2  11   9        0.59        1.75      2.36 o
   3  11   9      188.36      199.98     26.19 o
   4  11   9        2.29        5.62      1.70 o
   5  11   9      115.26      116.99     28.28 o
  -2  12   9      107.57      113.37     30.12 o
  -1  12   9        3.61       -0.32      4.04 o
   0  12   9       22.62       20.31      2.49 o
   1  12   9      108.38      109.16     25.66 o
   2  12   9        2.03       -3.84      3.88 o
   3  12   9        0.09       10.61      3.38 o
   4  12   9       30.88       29.88     13.03 o
   0  13   9        8.84        6.52      1.99 o
   1  13   9        4.12        6.35      4.69 o
   2  13   9       10.35        8.60      2.90 o
   0  -5  10        3.31       11.19      3.43 o
   1  -5  10       76.50       85.55     25.06 o
   2  -5  10        1.82        6.56      2.88 o
   3  -5  10       68.78       71.01     19.42 o
   4  -5  10        0.54        9.88      5.65 o
  -1  -4  10      247.10      265.82     49.43 o
   0  -4  10       15.46       13.94      7.33 o
   1  -4  10       28.82       36.92      6.35 o
   2  -4  10        0.70        2.65      1.71 o
   3  -4  10        4.46       -0.14      3.23 o
   4  -4  10       51.18       41.39      5.84 o
   5  -4  10      133.94      143.25     37.36 o
  -2  -3  10       23.20       26.53      4.77 o
  -1  -3  10       12.82       12.54      2.48 o
   0  -3  10      226.74      227.55     21.48 o
   1  -3  10        0.82        6.67      2.23 o
   2  -3  10       53.10       55.19      6.05 o
   3  -3  10        0.64        2.67      2.90 o
   4  -3  10      132.01      133.89     11.39 o
   5  -3  10      104.01       93.38     31.15 o
   6  -3  10        9.76        5.30      4.03 o
  -3  -2  10        0.01       -0.53      3.78 o
  -2  -2  10      187.26      167.29     32.51 o
  -1  -2  10      111.99      129.68     14.55 o
   0  -2  10        0.85        7.02      2.37 o
   1  -2  10       83.43      115.77      8.11 o
   2  -2  10       61.48       53.15      8.40 o
   3  -2  10       75.53       68.53     13.34 o
   4  -2  10        0.03        2.40      3.15 o
   5  -2  10        0.16       15.18      5.36 o
   6  -2  10        0.03        1.45      3.42 o
  -3  -1  10        0.01        0.72      3.84 o
  -2  -1  10        2.48        2.48      2.82 o
  -1  -1  10       66.09       67.45      7.73 o
   0  -1  10        0.02        3.33      1.50 o
   1  -1  10        0.17        2.45      1.36 o
   2  -1  10       27.78       29.90      4.61 o
   3  -1  10      234.14      228.13     24.68 o
   4  -1  10        1.22        6.50      3.35 o
   5  -1  10        9.32       13.38      3.73 o
   6  -1  10        7.77        8.51      3.69 o
   7  -1  10       25.43       27.80      6.79 o
  -4   0  10        1.12        7.56      2.95 o
  -3   0  10       60.19       76.34     25.94 o
  -2   0  10       82.95       76.97      2.52 o
  -1   0  10       36.05       30.57      2.86 o
   0   0  10      436.18      434.22     17.79 o
   1   0  10      214.84      228.85     17.41 o
   2   0  10        5.40        5.24      1.42 o
   3   0  10      348.40      320.36     35.41 o
   4   0  10       83.30       67.24      5.64 o
   5   0  10       85.86       69.31     15.44 o
   6   0  10       10.67        9.01      4.18 o
   7   0  10       31.94       28.71      7.19 o
  -4   1  10       59.60       64.94     18.78 o
  -3   1  10       86.39       88.59     13.05 o
  -1   1  10       31.63       33.71      3.36 o
   0   1  10        0.07        1.63      0.60 o
   1   1  10        8.08        5.76      2.18 o
   2   1  10       46.00       34.73      3.68 o
   3   1  10      268.62      243.24     30.35 o
   4   1  10       21.29       20.75      6.10 o
   5   1  10      241.89      236.21     19.16 o
   6   1  10        9.44       13.92      6.10 o
   7   1  10      113.23      139.26     45.37 o
  -4   2  10        6.24        3.94      3.22 o
  -3   2  10        2.15        4.82      2.69 o
  -2   2  10       38.83       32.28      7.82 o
  -1   2  10       23.65       20.61      4.28 o
   0   2  10        3.21        4.97      1.11 o
   1   2  10      208.02      198.20      9.91 o
   2   2  10       52.58       50.23      2.17 o
   3   2  10       52.69       35.68      5.29 o
   4   2  10     1086.35     1203.32     53.71 o
   5   2  10        2.62        3.69      1.14 o
   6   2  10       63.93       67.99      6.51 o
   7   2  10        0.15        0.23      3.15 o
  -4   3  10       61.34       72.53     24.87 o
  -3   3  10       39.44       40.08      7.56 o
  -2   3  10      100.71       83.02     12.23 o
  -1   3  10      498.35      495.66     15.85 o
   0   3  10      696.52      747.91     27.14 o
   1   3  10      595.54      651.79     23.47 o
   2   3  10      735.74      772.69     48.22 o
   3   3  10      155.62      159.77      9.73 o
   4   3  10       18.13       13.26      1.97 o
   5   3  10       18.75        9.67      7.74 o
   6   3  10      414.23      466.98     11.76 o
   7   3  10        0.01        5.97      3.28 o
   8   3  10      187.96      217.63     55.13 o
  -4   4  10        2.78        2.20      2.80 o
  -3   4  10       23.70       26.05      3.92 o
  -2   4  10       80.44       63.34      9.98 o
  -1   4  10        3.58        3.63      1.55 o
   0   4  10       42.02       49.08      3.54 o
   1   4  10      238.24      238.36     14.29 o
   2   4  10      121.87      122.29      9.95 o
   3   4  10        0.00        3.44      1.78 o
   4   4  10      252.39      257.38     21.72 o
   5   4  10       47.63       41.85      5.89 o
   6   4  10       35.77       44.35      4.57 o
   7   4  10       29.33       33.91      4.36 o
  -4   5  10       18.59       35.75      6.71 o
  -3   5  10      311.00      312.27     34.29 o
  -2   5  10      100.56      136.61     37.62 o
  -1   5  10       67.95       65.52     18.66 o
   0   5  10        2.11        6.85      2.73 o
   1   5  10       41.60       38.77      3.42 o
   2   5  10      116.04      125.31      7.71 o
   3   5  10       39.20       54.28      3.91 o
   4   5  10      314.17      326.62     11.37 o
   5   5  10      160.27      167.82      6.92 o
   6   5  10      474.45      484.70     10.09 o
   7   5  10        0.23        2.99      1.94 o
  -4   6  10       15.58       15.52      3.17 o
  -3   6  10       76.65       77.24      8.39 o
  -2   6  10       47.10       39.54      5.21 o
  -1   6  10      350.15      328.72     33.35 o
   0   6  10        7.88       12.17      3.32 o
   1   6  10      251.99      235.44     26.31 o
   2   6  10      217.07      208.70     12.18 o
   3   6  10       37.38       49.04      6.00 o
   4   6  10      804.91      804.62     29.18 o
   5   6  10       63.45       59.49      6.75 o
   6   6  10        7.89        6.20      2.57 o
   7   6  10       17.16       13.57      5.13 o
  -4   7  10        0.37        8.60      3.38 o
  -3   7  10        5.68        7.84      3.85 o
  -2   7  10       23.20       24.28      4.15 o
  -1   7  10      200.40      191.79     18.14 o
   0   7  10        3.74        9.49      4.12 o
   1   7  10        2.46        3.94      2.19 o
   2   7  10      206.21      209.21     19.41 o
   3   7  10      150.15      152.84     13.97 o
   4   7  10      354.79      335.50     26.86 o
   5   7  10       93.12      100.06      6.60 o
   6   7  10      334.45      350.70     17.14 o
   7   7  10       39.67       29.31      6.05 o
  -4   8  10        0.83        7.65      3.44 o
  -3   8  10        2.36       -0.55      3.08 o
  -2   8  10       48.87       48.64      6.63 o
  -1   8  10        4.83        7.97      4.14 o
   0   8  10       52.96       47.14      4.55 o
   1   8  10        5.79        8.18      4.61 o
   2   8  10      163.37      173.36     16.80 o
   3   8  10       35.18       28.30      3.74 o
   4   8  10       51.38       51.48      3.77 o
   5   8  10        2.34        2.15      1.51 o
   6   8  10        3.14        3.10      0.75 o
   7   8  10        0.02        3.48      1.73 o
  -3   9  10       82.73       87.06     29.54 o
  -2   9  10       20.67       17.93      3.57 o
  -1   9  10       96.48       79.60     16.96 o
   0   9  10       23.62       16.87      3.37 o
   1   9  10       21.46       18.58      4.48 o
   2   9  10       28.09       25.90      5.12 o
   3   9  10      459.10      416.61      5.82 o
   4   9  10      139.58      153.16      4.27 o
   5   9  10      366.77      393.70     18.63 o
   6   9  10        0.02        0.72      0.99 o
  -3  10  10        2.97        9.50      4.04 o
  -2  10  10      100.63       92.74     22.07 o
  -1  10  10        2.24       11.76      3.85 o
   0  10  10      154.33      131.86     27.97 o
   1  10  10      270.99      275.13     19.97 o
   2  10  10        3.30        4.97      2.60 o
   3  10  10      181.69      164.28     40.33 o
   4  10  10       50.89       42.36     14.36 o
   5  10  10       87.03       86.81     20.50 o
   6  10  10       11.09        5.68      1.84 o
  -2  11  10       16.58       16.88      3.99 o
  -1  11  10       14.28       14.21      2.72 o
   0  11  10        4.58        0.43      2.72 o
   1  11  10      105.12       96.44     14.78 o
   2  11  10      109.23      104.09     14.75 o
   3  11  10      127.91      102.08     30.09 o
   4  11  10      556.06      579.72    102.75 o
   5  11  10       72.09       76.81     14.17 o
  -1  12  10        5.38        3.03      4.18 o
   0  12  10        6.30       14.45      5.72 o
   1  12  10       61.11       60.27     20.49 o
   2  12  10        1.27        4.18      2.70 o
   3  12  10       47.42       39.72     12.15 o
   4  12  10        1.45        1.66      1.61 o
   1  13  10       60.20       73.13     20.66 o
   2  13  10       37.46       35.87     10.47 o
   0  -4  11        0.60        7.01      2.50 o
   1  -4  11        5.25        5.96      2.24 o
   2  -4  11        0.17        7.26      3.21 o
   3  -4  11       51.25       54.66     15.57 o
   4  -4  11        0.04       -4.15      3.11 o
  -1  -3  11       16.04       19.57      3.22 o
   0  -3  11       36.38       33.90      5.62 o
   1  -3  11       72.78       79.72     19.15 o
   2  -3  11        0.32        2.33      1.52 o
   3  -3  11        1.04        6.80      4.38 o
   4  -3  11        7.58        4.05      3.45 o
   5  -3  11        1.32        0.06      3.16 o
  -2  -2  11        1.76        3.96      2.46 o
  -1  -2  11       46.92       33.38      3.70 o
   0  -2  11       15.34       16.20      2.37 o
   1  -2  11      607.56      563.73     31.88 o
   2  -2  11        1.69        3.54      2.19 o
   3  -2  11       10.57       13.11      4.51 o
   4  -2  11       60.51       59.72      7.43 o
   5  -2  11        5.97        1.65      3.64 o
   6  -2  11        0.17       -0.88      3.49 o
  -2  -1  11       83.77       56.49     15.73 o
  -1  -1  11        0.37        3.01      1.53 o
   0  -1  11      109.72      100.61     16.20 o
   1  -1  11        3.93        6.83      2.19 o
   2  -1  11        9.90        7.24      2.08 o
   3  -1  11       94.69       82.41     10.39 o
   4  -1  11      103.19      103.78     10.06 o
   5  -1  11       21.99       21.90      5.13 o
   6  -1  11       53.79       54.30     15.01 o
  -3   0  11        0.16       18.44      5.25 o
  -2   0  11        1.02       -2.40      2.80 o
  -1   0  11       47.59       48.76      8.58 o
   0   0  11       76.65       78.89      8.23 o
   1   0  11      102.85       85.36      8.00 o
   2   0  11      130.25      121.35      9.57 o
   3   0  11      130.47      103.77     16.03 o
   4   0  11       12.47       16.02      4.89 o
   5   0  11       43.53       29.49      6.00 o
   6   0  11      106.84       93.76     30.77 o
   7   0  11       15.06       15.28      6.28 o
  -3   1  11       61.35       60.48     17.58 o
  -2   1  11        1.17        3.71      3.82 o
  -1   1  11      382.87      343.25      3.61 o
   0   1  11      174.36      170.07      7.12 o
   1   1  11       32.97       31.42      3.87 o
   2   1  11       50.91       47.70      4.56 o
   3   1  11       51.59       42.17      9.92 o
   4   1  11        8.69       12.82      6.20 o
   5   1  11       57.31       45.36      9.90 o
   6   1  11      324.58      283.32     19.18 o
   7   1  11       67.10       87.74     23.15 o
  -3   2  11      440.23      437.99    141.67 o
  -2   2  11       24.65       24.61      2.62 o
  -1   2  11       88.77       87.79      5.70 o
   0   2  11      229.82      242.05     23.97 o
   1   2  11       29.38       33.26      3.32 o
   2   2  11       15.97       13.21      1.59 o
   3   2  11        8.53        4.93      1.56 o
   4   2  11      178.73      160.97     10.65 o
   5   2  11       85.41       74.92      7.52 o
   6   2  11       45.70       51.22      7.02 o
   7   2  11        4.24        5.71      4.69 o
  -4   3  11       30.15       19.38      6.71 o
  -3   3  11      416.35      388.67    132.48 o
  -2   3  11      440.19      435.94     20.40 o
  -1   3  11      933.57     1039.32     15.07 o
   0   3  11      455.27      474.07     14.72 o
   1   3  11      507.15      536.95     13.94 o
   2   3  11      208.45      217.66     15.55 o
   3   3  11      169.20      167.78     19.10 o
   4   3  11      330.23      332.50      9.45 o
   5   3  11       22.46       18.07      3.79 o
   6   3  11      242.29      246.54     16.58 o
   7   3  11        6.88        3.58      2.88 o
  -4   4  11       71.38       59.03     18.92 o
  -3   4  11       91.17       85.76     30.75 o
  -2   4  11      257.17      253.76     35.05 o
  -1   4  11       66.71       65.37      4.21 o
   0   4  11        2.98        2.31      1.24 o
   1   4  11       14.97       16.12      4.52 o
   2   4  11      100.67      116.30      9.36 o
   3   4  11      351.82      366.73     11.58 o
   4   4  11        5.08        6.40      2.06 o
   5   4  11       89.10       90.10     12.21 o
   6   4  11       23.69       16.20      3.80 o
   7   4  11       78.42       71.81     18.76 o
  -4   5  11      128.04      172.05     59.86 o
  -3   5  11       15.61       20.51     10.57 o
  -2   5  11        0.03        8.36      2.76 o
  -1   5  11        3.25        4.20      2.65 o
   0   5  11       11.89       11.66      2.56 o
   1   5  11       78.00       79.66      7.16 o
   2   5  11        4.51        6.42      1.40 o
   3   5  11        1.75        4.52      1.44 o
   4   5  11       20.14       19.73      2.20 o
   5   5  11       24.81       28.26      5.12 o
   6   5  11       72.68       71.52      9.39 o
   7   5  11       33.76       27.09      5.51 o
  -4   6  11        0.57        5.59      3.21 o
  -3   6  11        2.70       10.51      6.48 o
  -2   6  11        0.08        0.78      2.62 o
  -1   6  11       73.58       67.99     12.62 o
   0   6  11       48.01       45.31      4.01 o
   1   6  11      298.40      329.23     20.58 o
   2   6  11       12.61       17.71      2.20 o
   3   6  11       38.19       34.75      2.43 o
   4   6  11      386.60      399.90     11.75 o
   5   6  11       16.82       16.28      3.56 o
   6   6  11        3.42        3.12      2.26 o
   7   6  11        3.52        2.23      1.50 o
  -3   7  11       20.93       15.14      5.25 o
  -2   7  11        4.92       11.14      5.65 o
  -1   7  11       27.12       26.64      5.06 o
   0   7  11       14.93        8.62      2.45 o
   1   7  11       66.64       59.22      5.26 o
   2   7  11       26.63       27.03      2.25 o
   3   7  11      304.00      340.67      8.06 o
   4   7  11       71.89       65.14      6.56 o
   5   7  11       25.65       23.91      3.22 o
   6   7  11      107.88       96.83     33.14 o
   7   7  11       73.58       50.96     16.17 o
  -3   8  11       16.09       11.26      4.00 o
  -2   8  11      213.95      205.76     13.86 o
  -1   8  11       59.71       62.43      5.72 o
   0   8  11      415.19      382.24     10.27 o
   1   8  11       16.06       12.98      3.19 o
   2   8  11       16.36        8.75      2.82 o
   3   8  11        5.43        4.37      1.86 o
   4   8  11        2.16        2.63      1.52 o
   5   8  11        2.20        2.15      2.07 o
   6   8  11       47.72       27.55      7.79 o
  -3   9  11       96.60       77.45     21.29 o
  -2   9  11       12.28       12.27      2.16 o
  -1   9  11       30.52       34.40     10.30 o
   0   9  11        3.76        1.92      2.46 o
   1   9  11       15.90       12.52      7.40 o
   2   9  11      267.13      262.40     19.05 o
   3   9  11        7.84       18.23      5.52 o
   4   9  11       37.49       41.13      7.62 o
   5   9  11        6.89       12.12      3.26 o
   6   9  11       42.30       46.26     13.53 o
  -2  10  11       55.33       58.29     15.06 o
  -1  10  11       69.96       78.83     18.92 o
   0  10  11      965.30     1057.49     29.80 o
   1  10  11       63.75       65.92      7.18 o
   2  10  11      131.18      121.95     12.28 o
   3  10  11       60.06       59.50     10.32 o
   4  10  11        3.01       -0.35      2.66 o
   5  10  11       45.02       44.06     12.31 o
  -2  11  11        3.28        7.16      2.35 o
  -1  11  11       28.79       20.09      6.36 o
   0  11  11        1.00        4.14      3.42 o
   1  11  11       18.47       13.49      6.83 o
   2  11  11       49.15       46.23      6.83 o
   3  11  11      123.76      104.99     36.77 o
   4  11  11       40.39       37.24     11.20 o
   0  12  11       11.61       17.87      6.34 o
   1  12  11       25.26       28.91      7.25 o
   2  12  11       37.90       38.13     11.62 o
   3  12  11      130.21      110.98     39.50 o
   1  -3  12        1.28        4.21      2.10 o
   2  -3  12       15.28       25.35      5.03 o
   3  -3  12       20.83       15.30      3.91 o
   0  -2  12        6.27        9.88      4.16 o
   1  -2  12        0.00        5.62      2.39 o
   2  -2  12       36.84       31.27      3.50 o
   3  -2  12       29.19       28.72      4.46 o
   4  -2  12       32.80       34.58      7.36 o
   5  -2  12       41.57       33.24     10.06 o
  -1  -1  12        0.83        9.32      2.60 o
   0  -1  12      130.60      102.54     25.26 o
   1  -1  12      110.01       94.73     25.32 o
   2  -1  12       47.78       44.55      6.66 o
   3  -1  12        6.06        5.49      2.88 o
   4  -1  12      130.83      118.86     41.98 o
   5  -1  12        0.00       -2.14      3.12 o
  -2   0  12        7.71       15.90      6.53 o
  -1   0  12       16.04       14.43      5.55 o
   0   0  12       63.81       63.12      4.37 o
   1   0  12        3.55        5.55      1.91 o
   2   0  12       99.79       88.59      9.93 o
   3   0  12       21.21       24.35      2.91 o
   4   0  12        1.19        5.99      2.76 o
   5   0  12       26.09       19.30      3.00 o
   6   0  12       38.25       33.66      7.04 o
  -2   1  12        2.67        5.38      2.39 o
  -1   1  12       46.51       48.00      6.33 o
   0   1  12       43.64       44.21      4.55 o
   1   1  12      142.56      149.07     11.81 o
   2   1  12       22.73       20.88      3.78 o
   3   1  12        0.16       -0.44      1.42 o
   4   1  12       98.61      103.58     37.11 o
   5   1  12        0.58        1.53      1.14 o
   6   1  12       26.54       25.82      7.22 o
  -3   2  12        0.88        2.53      2.70 o
  -2   2  12       40.72       33.76      2.89 o
  -1   2  12        2.44        3.21      1.55 o
   0   2  12      147.39      137.63      9.20 o
   1   2  12       41.05       43.55      3.35 o
   2   2  12      400.34      404.12     12.37 o
   3   2  12      204.49      153.28     14.60 o
   4   2  12       65.02       55.12      6.58 o
   5   2  12        1.41        0.85      1.79 o
   6   2  12      111.01      100.81     33.01 o
   7   2  12       38.10       35.09     10.03 o
  -3   3  12        0.48        5.36      3.15 o
  -2   3  12      145.13      129.80     30.54 o
  -1   3  12       20.81       15.14      2.75 o
   0   3  12      156.63      159.81      8.30 o
   1   3  12      221.27      225.70      6.40 o
   2   3  12     1090.96     1133.52     15.34 o
   3   3  12        5.45       10.55      2.20 o
   4   3  12      341.09      342.70     10.31 o
   5   3  12      114.18      100.87     14.18 o
   6   3  12       15.23       15.18      4.59 o
   7   3  12        2.17       12.44      4.93 o
  -3   4  12        0.04        3.44      4.31 o
  -2   4  12      100.16       79.30     19.55 o
  -1   4  12      271.71      269.16     15.15 o
   0   4  12      242.24      257.61      8.69 o
   1   4  12      683.12      818.72    221.31 o
   2   4  12        0.08        5.00      1.54 o
   3   4  12      318.32      337.92     10.03 o
   4   4  12       34.07       39.97      4.95 o
   5   4  12      325.76      336.86     19.78 o
   6   4  12       88.01       74.84     26.42 o
   7   4  12        6.91        2.21      2.75 o
  -3   5  12        2.34       10.22      5.38 o
  -2   5  12       39.65       41.09     21.64 o
  -1   5  12       74.66       70.52     11.19 o
   0   5  12       15.88       16.02      4.86 o
   1   5  12      201.51      209.96     17.79 o
   2   5  12       53.70       56.56      3.99 o
   3   5  12      290.63      300.62      9.29 o
   4   5  12       40.51       40.98      3.63 o
   5   5  12        0.14        4.81      2.42 o
   6   5  12       20.23       20.20      3.28 o
   7   5  12        0.88        2.53      1.78 o
  -3   6  12       29.88       25.00      4.82 o
  -2   6  12       77.96       95.73     19.22 o
  -1   6  12      320.41      306.99     35.11 o
   0   6  12      259.34      250.49     23.28 o
   1   6  12       15.52       16.58      4.20 o
   2   6  12      139.38      142.89      9.33 o
   3   6  12       26.96       28.90      4.69 o
   4   6  12        0.03        3.38      1.24 o
   5   6  12       60.76       54.24      9.10 o
   6   6  12       18.06       13.72      4.50 o
  -3   7  12       60.19       72.77     20.01 o
  -2   7  12      141.13      110.70     26.99 o
  -1   7  12       95.42      111.18      8.29 o
   0   7  12        3.21        4.75      4.25 o
   1   7  12       19.61       22.77      3.68 o
   2   7  12       30.01       28.35      2.52 o
   3   7  12      284.74      294.48     12.10 o
   4   7  12       58.92       54.94      5.01 o
   5   7  12       22.25       20.53      2.82 o
   6   7  12       17.33       12.31      3.09 o
  -2   8  12       14.47       18.85     12.32 o
  -1   8  12       57.07       58.88      8.31 o
   0   8  12      122.69      106.28      7.93 o
   1   8  12      200.68      187.95     14.08 o
   2   8  12      317.39      331.32     24.29 o
   3   8  12      191.83      184.33     27.43 o
   4   8  12        5.70        8.67      2.37 o
   5   8  12      163.43      163.89     38.86 o
   6   8  12        3.24        4.72      2.03 o
  -2   9  12      178.90      176.72     32.81 o
  -1   9  12       26.64       26.64      3.85 o
   0   9  12        9.47       15.36      5.69 o
   1   9  12       20.25       20.14      4.59 o
   2   9  12       15.99       12.70      3.21 o
   3   9  12      142.05      130.28     16.66 o
   4   9  12       54.03       54.46     20.57 o
   5   9  12      223.54      243.42     45.21 o
  -1  10  12      204.56      211.11     39.12 o
   0  10  12      143.52      138.25     32.80 o
   1  10  12       46.75       41.00      4.90 o
   2  10  12       86.71       71.59     18.01 o
   3  10  12       60.97       83.43     29.47 o
   4  10  12       36.93       39.64     11.39 o
   5  10  12       74.37       77.88     22.17 o
  -1  11  12       64.86       63.00     12.44 o
   0  11  12        1.22        0.82      3.18 o
   1  11  12        1.38        4.55      2.11 o
   2  11  12       37.05       38.64     11.46 o
   3  11  12        0.75        5.00      3.09 o
   4  11  12       42.08       41.09     11.93 o
   1  12  12        5.53       17.81      5.62 o
   2  12  12       36.10       22.99      6.15 o
   1  -1  13       27.39       28.25      5.42 o
   2  -1  13       11.03        8.54      2.45 o
   3  -1  13       19.96       17.36      3.15 o
   4  -1  13        0.23        7.79      2.36 o
   0   0  13        0.21        0.12      3.39 o
   1   0  13       66.61       59.03     12.21 o
   2   0  13        3.88        5.12      1.50 o
   3   0  13       21.92       19.47      3.00 o
   4   0  13       25.78       35.16     10.44 o
   5   0  13        0.18        3.53      2.03 o
  -1   1  13        1.97        4.23      1.72 o
   0   1  13        1.05        4.07      1.45 o
   1   1  13        4.35        1.98      1.43 o
   2   1  13      119.44      118.75      6.47 o
   3   1  13        4.49        4.39      2.13 o
   4   1  13       11.90       10.81     12.97 o
   5   1  13        3.57       -0.14      0.92 o
  -1   2  13        6.23       10.57      3.36 o
   0   2  13       12.30       15.99      3.21 o
   1   2  13      113.20      126.60     13.35 o
   2   2  13      592.59      656.50     67.17 o
   3   2  13        4.24        4.77      2.37 o
   4   2  13       43.34       38.21      5.17 o
   5   2  13        2.15        1.66      0.83 o
   6   2  13       38.99       33.83     10.68 o
  -2   3  13      192.83      148.24     45.83 o
  -1   3  13        0.09        0.66      0.93 o
   0   3  13        3.01        4.42      2.43 o
   1   3  13       24.22       21.51      5.18 o
   2   3  13       67.23       61.21      8.71 o
   3   3  13       12.31       19.65      5.67 o
   4   3  13       66.28       62.68      6.69 o
   5   3  13      196.08      155.17     37.45 o
   6   3  13       16.70       14.87      3.31 o
  -2   4  13       89.97       68.47     13.40 o
  -1   4  13       15.87       12.99      2.11 o
   0   4  13      141.89      130.90      8.76 o
   1   4  13       29.77       24.58      3.25 o
   2   4  13       23.63       24.95      3.52 o
   3   4  13      110.39       97.99      7.44 o
   4   4  13        0.88        1.82      1.97 o
   5   4  13        7.62       13.47      3.77 o
   6   4  13        8.11        8.55      3.65 o
  -2   5  13      517.17      683.84    143.60 o
  -1   5  13        6.39        6.23      1.78 o
   0   5  13      115.99      120.73     27.99 o
   1   5  13      273.84      296.86     27.49 o
   2   5  13      113.64      107.21      8.68 o
   3   5  13      138.29      141.86     11.39 o
   4   5  13       36.64       42.65      4.40 o
   5   5  13       39.99       30.93      3.93 o
   6   5  13       23.72       22.54      4.66 o
  -2   6  13      154.85      134.55     21.85 o
  -1   6  13      308.02      321.37     59.93 o
   0   6  13       77.78       76.63     10.85 o
   1   6  13      188.18      209.06     16.45 o
   2   6  13       21.78       22.14      3.34 o
   3   6  13       23.62       22.64      2.61 o
   4   6  13       18.25       24.34      3.07 o
   5   6  13       54.70       42.54      7.43 o
   6   6  13       34.66       36.33     10.48 o
  -2   7  13      141.37      131.32     25.25 o
  -1   7  13        0.17        2.84      2.29 o
   0   7  13       44.89       45.36      5.02 o
   1   7  13      114.45      137.46     13.69 o
   2   7  13       45.35       51.86      4.19 o
   3   7  13        4.57        4.72      1.65 o
   4   7  13       28.25       32.46      3.57 o
   5   7  13       64.15       56.53     13.02 o
   6   7  13      111.61       73.31     23.07 o
  -1   8  13        0.77       -2.06      3.78 o
   0   8  13      122.09      119.93     29.92 o
   1   8  13       17.70       24.75      2.84 o
   2   8  13       84.31       87.16     15.85 o
   3   8  13       20.75       20.72      2.36 o
   4   8  13       41.95       33.56      5.40 o
   5   8  13        0.00        2.34      1.21 o
  -1   9  13       51.91       42.31      8.72 o
   0   9  13       26.11       20.79      3.92 o
   1   9  13        9.49       10.79      2.63 o
   2   9  13        3.49        7.02      2.01 o
   3   9  13      146.60      152.83     37.69 o
   4   9  13       24.86       22.33      5.89 o
   5   9  13       12.28       13.38      3.06 o
   0  10  13        3.42        8.35      2.97 o
   1  10  13       90.12       80.59     16.25 o
   2  10  13       61.10       65.88     13.29 o
   3  10  13        1.54        2.81      2.58 o
   4  10  13        6.62        7.81      3.38 o
   1  11  13       32.32       29.05      5.90 o
   2  11  13        1.85        4.89      2.53 o
   3  11  13       74.70       62.74     18.32 o
   1   1  14        5.83        9.05      2.43 o
   2   1  14      164.44      185.56     52.63 o
   3   1  14       76.83       69.47     20.08 o
   4   1  14       21.81       25.73      5.54 o
   0   2  14        0.02        3.18      1.47 o
   1   2  14       62.64       48.44     10.13 o
   2   2  14        1.71       -0.47      3.23 o
   3   2  14       38.25       31.90      7.42 o
   4   2  14       38.24       38.39      7.58 o
   5   2  14       77.17       66.34     13.76 o
   0   3  14        8.24        5.10      3.94 o
   1   3  14       17.60       25.81      5.76 o
   2   3  14       89.27       76.32     27.30 o
   3   3  14       56.26       80.37     19.79 o
   4   3  14      100.55       81.06     17.75 o
   5   3  14       21.49       17.40      4.01 o
  -1   4  14       38.13       30.33     11.36 o
   0   4  14      165.54      162.90     29.71 o
   1   4  14      351.40      449.52    151.70 o
   2   4  14        1.65        4.37      0.94 o
   3   4  14      137.53      140.63     34.74 o
   4   4  14       48.44       58.59     12.24 o
   5   4  14       21.46       21.90      4.21 o
  -1   5  14        7.50        6.60      3.71 o
   0   5  14        1.95        2.31      3.90 o
   1   5  14       17.04       24.39      4.16 o
   2   5  14        2.88        4.36      2.05 o
   3   5  14      136.18      138.29     27.76 o
   4   5  14       21.95       14.37      2.94 o
   5   5  14       57.98       58.35     11.74 o
  -1   6  14       19.14       13.47      3.02 o
   0   6  14      487.75      600.44    109.23 o
   1   6  14       73.93       80.87     19.29 o
   2   6  14      103.95      103.97     21.85 o
   3   6  14        3.64        4.26      0.97 o
   4   6  14        2.24        4.62      3.41 o
   5   6  14        0.39        0.54      1.65 o
  -1   7  14        0.43        3.54      2.12 o
   0   7  14        7.70        9.11      3.31 o
   1   7  14        0.59        2.77      1.87 o
   2   7  14       62.29       68.25     13.55 o
   3   7  14        0.22        4.25      1.07 o
   4   7  14        6.93       10.25      2.34 o
   5   7  14       46.12       30.61      6.44 o
   0   8  14       43.61       37.37      7.87 o
   1   8  14       10.85       12.74      3.08 o
   2   8  14        1.44        6.75      2.03 o
   3   8  14       16.56       17.53      2.75 o
   4   8  14        1.00        3.59      1.61 o
   0   9  14        8.58       14.63      3.17 o
   1   9  14      127.07      102.01     20.65 o
   2   9  14       99.72       99.51     20.27 o
   3   9  14       31.78       23.09      4.03 o
   4   9  14       19.66       20.68      7.73 o
   2  10  14        4.52        2.58      3.14 o
   2   4  15       27.22       32.53     12.54 o
   3   4  15        0.14        5.00      1.83 o
   1   5  15       11.56       13.34      2.57 o
   2   5  15      112.00      109.58     18.26 o
   3   5  15       25.63       28.87      6.72 o
   1   6  15        5.56        7.89      2.59 o
   2   6  15       75.68       68.06     12.61 o
   3   6  15        6.62        5.54      2.32 o
   2   7  15       87.79       98.32     19.62 o
   3   7  15        1.12        4.83      1.92 o
 
